# Supplementary material for: Vertical tank capacity measurement based on Monte Carlo method
Source: PLoS One. 2021 Apr 16;16(4):e0250207. doi: 10.1371/journal.pone.0250207 (PMC8051814; doi:10.1371/journal.pone.0250207)
Supplement: S1 File — (XLSX) [file pone.0250207.s001.xlsx]

## Sheet: Fig.8
	the absolute error of capacity per unit volume [m3]
hk [m]	Test 1	Test 2	Test 3	Test 4	Test 5	Test 6	Test 7	Test 8	Test 9	Test 10
0.001	3.13386e-05	3.43386e-05	2.83386e-05	1.93386e-05	2.03386e-05	2.13386e-05	4.13386e-05	2.93386e-05	4.03386e-05	1.73386e-05
0.002	4.06772e-05	5.86772e-05	7.86772e-05	5.96772e-05	4.76772e-05	5.26772e-05	6.06772e-05	5.76772e-05	5.76772e-05	4.16772e-05
0.003	5.90158e-05	8.00158e-05	0.000113016	8.20158e-05	8.40158e-05	7.70158e-05	9.50158e-05	8.30158e-05	9.60158e-05	5.00158e-05
0.004	6.33543e-05	0.000131354	0.000115354	0.000106354	0.000113354	0.000119354	0.000123354	9.53543e-05	0.000138354	6.63543e-05
0.005	0.000107693	0.000159693	0.000141693	0.000144693	0.000131693	0.000131693	0.000128693	0.000117693	0.000159693	0.000114693
0.006	0.000127032	0.000175032	0.000156032	0.000176032	0.000168032	0.000150032	0.000158032	0.000146032	0.000168032	0.000121032
0.007	0.00014937	0.00021037	0.00018737	0.00020737	0.00019137	0.00016437	0.00017637	0.00014037	0.00018937	0.00016137
0.008	0.000188709	0.000227709	0.000210709	0.000238709	0.000225709	0.000182709	0.000191709	0.000182709	0.000208709	0.000189709
0.009	0.000213047	0.000231047	0.000229047	0.000260047	0.000246047	0.000226047	0.000209047	0.000221047	0.000245047	0.000203047
0.01	0.000235386	0.000248386	0.000252386	0.000294386	0.000276386	0.000268386	0.000233386	0.000235386	0.000271386	0.000237386
0.011	0.000272724	0.000273724	0.000269724	0.000319724	0.000293724	0.000291724	0.000251724	0.000262724	0.000303724	0.000268724
0.012	0.000315063	0.000291063	0.000326063	0.000360063	0.000324063	0.000310063	0.000273063	0.000288063	0.000324063	0.000286063
0.013	0.000337402	0.000317402	0.000347402	0.000401402	0.000372402	0.000324402	0.000298402	0.000311402	0.000347402	0.000294402
0.014	0.00036974	0.00033774	0.00038574	0.00041874	0.00040274	0.00035774	0.00032674	0.00034174	0.00037374	0.00032474
0.015	0.000400079	0.000363079	0.000415079	0.000425079	0.000439079	0.000376079	0.000361079	0.000372079	0.000383079	0.000357079
0.016	0.000431417	0.000393417	0.000434417	0.000440417	0.000472417	0.000381417	0.000405417	0.000385417	0.000403417	0.000381417
0.017	0.000453756	0.000423756	0.000454756	0.000459756	0.000492756	0.000400756	0.000448756	0.000399756	0.000437756	0.000422756
0.018	0.000491095	0.000432095	0.000479095	0.000470095	0.000541095	0.000409095	0.000477095	0.000410095	0.000468095	0.000441095
0.019	0.000529433	0.000449433	0.000497433	0.000488433	0.000571433	0.000439433	0.000511433	0.000442433	0.000494433	0.000451433
0.02	0.000566772	0.000481772	0.000512772	0.000510772	0.000586772	0.000461772	0.000537772	0.000465772	0.000517772	0.000461772
0.021	0.00058511	0.00050611	0.00054811	0.00054011	0.00062111	0.00049011	0.00056311	0.00049411	0.00053911	0.00048111
0.022	0.000620449	0.000537449	0.000562449	0.000569449	0.000632449	0.000517449	0.000595449	0.000506449	0.000571449	0.000502449
0.023	0.000655787	0.000570787	0.000582787	0.000598787	0.000661787	0.000522787	0.000616787	0.000545787	0.000596787	0.000539787
0.024	0.000677126	0.000610126	0.000619126	0.000617126	0.000709126	0.000571126	0.000642126	0.000567126	0.000605126	0.000564126
0.025	0.000703465	0.000633465	0.000648465	0.000644465	0.000731465	0.000592465	0.000652465	0.000596465	0.000632465	0.000585465
0.026	0.000744803	0.000681803	0.000665803	0.000676803	0.000746803	0.000613803	0.000675803	0.000619803	0.000646803	0.000602803
0.027	0.000754142	0.000697142	0.000711142	0.000678142	0.000763142	0.000618142	0.000691142	0.000667142	0.000670142	0.000626142
0.028	0.00076048	0.00073048	0.00073048	0.00070348	0.00078248	0.00064248	0.00070748	0.00070548	0.00069148	0.00065748
0.029	0.000796819	0.000745819	0.000754819	0.000715819	0.000803819	0.000673819	0.000729819	0.000740819	0.000724819	0.000691819
0.03	0.000833158	0.000782158	0.000768158	0.000740158	0.000814158	0.000699158	0.000744158	0.000756158	0.000737158	0.000703158
0.031	0.000860496	0.000796496	0.000799496	0.000784496	0.000819496	0.000742496	0.000753496	0.000777496	0.000782496	0.000725496
0.032	0.000897835	0.000802835	0.000834835	0.000805835	0.000828835	0.000781835	0.000779835	0.000810835	0.000791835	0.000761835
0.033	0.000931173	0.000826173	0.000845173	0.000830173	0.000856173	0.000792173	0.000806173	0.000840173	0.000814173	0.000778173
0.034	0.000944512	0.000839512	0.000866512	0.000875512	0.000870512	0.000821512	0.000838512	0.000863512	0.000852512	0.000788512
0.035	0.00097685	0.00087385	0.00088285	0.00089585	0.00087085	0.00083285	0.00086785	0.00087485	0.00087385	0.00080085
0.036	0.000992189	0.000886189	0.000909189	0.000910189	0.000880189	0.000866189	0.000877189	0.000896189	0.000914189	0.000818189
0.037	0.00100953	0.000915528	0.000926528	0.000941528	0.000900528	0.000899528	0.000887528	0.000916528	0.000944528	0.000840528
0.038	0.00102987	0.000922866	0.000955866	0.000960866	0.000925866	0.000930866	0.000901866	0.000938866	0.000972866	0.000884866
0.039	0.0010392	0.000940205	0.000981205	0.000988205	0.000968205	0.000954205	0.000917205	0.000976205	0.000993205	0.000900205
0.04	0.00108454	0.000951543	0.00101854	0.000992543	0.00100254	0.00100054	0.000948543	0.00101154	0.00101554	0.000912543
0.041	0.00110088	0.000996882	0.00105888	0.00101788	0.00103088	0.00101488	0.000963882	0.00105188	0.00104088	0.000961882
0.042	0.00116222	0.00103522	0.00108222	0.00104222	0.00105722	0.00103622	0.00101022	0.00106222	0.00106222	0.000978221
0.043	0.00119756	0.00106456	0.00112156	0.00106056	0.00108256	0.00105056	0.00104056	0.00110356	0.00109156	0.000998559
0.044	0.0012179	0.0010849	0.0011379	0.0010829	0.0011319	0.0010669	0.0010629	0.0011209	0.0011039	0.0010109
0.045	0.00122924	0.00110324	0.00117424	0.00108624	0.00118024	0.00106924	0.00109224	0.00112824	0.00113724	0.00102924
0.046	0.00125357	0.00112157	0.00117057	0.00112957	0.00122957	0.00108957	0.00110757	0.00114957	0.00118357	0.00104557
0.047	0.00126091	0.00114491	0.00118291	0.00116591	0.00126091	0.00110991	0.00113191	0.00116091	0.00121191	0.00107591
0.048	0.00129425	0.00116725	0.00121325	0.00117725	0.00127425	0.00114425	0.00115525	0.00117225	0.00125225	0.00110425
0.049	0.00130659	0.00119159	0.00123059	0.00119559	0.00129159	0.00116359	0.00117659	0.00117859	0.00128659	0.00112859
0.05	0.00131693	0.00119593	0.00123793	0.00123993	0.00130593	0.00120093	0.00119393	0.00119193	0.00131693	0.00115993
0.051	0.00134227	0.00120427	0.00126027	0.00127327	0.00132327	0.00121027	0.00122027	0.00120727	0.00132427	0.00117827
0.052	0.00135461	0.00122361	0.00126061	0.00129061	0.00134561	0.00122761	0.00124961	0.00123061	0.00134061	0.00122161
0.053	0.00138494	0.00123594	0.00128394	0.00130894	0.00136794	0.00125394	0.00127194	0.00124394	0.00137494	0.00126094
0.054	0.00140228	0.00124828	0.00130328	0.00134328	0.00139828	0.00129228	0.00129928	0.00126228	0.00138828	0.00130228
0.055	0.00143462	0.00127062	0.00131262	0.00136162	0.00138462	0.00130862	0.00131562	0.00128962	0.00140762	0.00133162
0.056	0.00147696	0.00130796	0.00132396	0.00137896	0.00140896	0.00133396	0.00132496	0.00131996	0.00140496	0.00134596
0.057	0.0014953	0.0013143	0.0013703	0.0014033	0.0014403	0.0013513	0.0013473	0.0013523	0.0014193	0.0013633
0.058	0.00150464	0.00135164	0.00139364	0.00142664	0.00147264	0.00138264	0.00137564	0.00138064	0.00142764	0.00138064
0.059	0.00153798	0.00137398	0.00143398	0.00145798	0.00150598	0.00140598	0.00140498	0.00141098	0.00145598	0.00140098
0.06	0.00156532	0.00138032	0.00145632	0.00148132	0.00152132	0.00143032	0.00145032	0.00143332	0.00147432	0.00141532
0.061	0.00158165	0.00140565	0.00146265	0.00151865	0.00153265	0.00144965	0.00147665	0.00146365	0.00149965	0.00144865
0.062	0.00160899	0.00141399	0.00148299	0.00155099	0.00156499	0.00146799	0.00150299	0.00149599	0.00151899	0.00146699
0.063	0.00163033	0.00142233	0.00149533	0.00157433	0.00158133	0.00148533	0.00154233	0.00153033	0.00153733	0.00147533
0.064	0.00165367	0.00145367	0.00151767	0.00159767	0.00160967	0.00149667	0.00157267	0.00155467	0.00154667	0.00151867
0.065	0.00167401	0.00148301	0.00154501	0.00161501	0.00166001	0.00150601	0.00160401	0.00157101	0.00158501	0.00153501
0.066	0.00168935	0.00151235	0.00157035	0.00163435	0.00170135	0.00153135	0.00161935	0.00160235	0.00162435	0.00156635
0.067	0.00171769	0.00154969	0.00161069	0.00167669	0.00172969	0.00155069	0.00163869	0.00161969	0.00165969	0.00158469
0.068	0.00173502	0.00157302	0.00162902	0.00170102	0.00173802	0.00158202	0.00166402	0.00163702	0.00170502	0.00160502
0.069	0.00176336	0.00161236	0.00163836	0.00171436	0.00175236	0.00159736	0.00169136	0.00165936	0.00172136	0.00166736
0.07	0.0018007	0.0016347	0.0016657	0.0017377	0.0017717	0.0016177	0.0017017	0.0016777	0.0017567	0.0017037
0.071	0.00181604	0.00166404	0.00169604	0.00176804	0.00180404	0.00164604	0.00172404	0.00168904	0.00178404	0.00171204
0.072	0.00184038	0.00168338	0.00173238	0.00179738	0.00181938	0.00169038	0.00173838	0.00170338	0.00179938	0.00173638
0.073	0.00185372	0.00169672	0.00174272	0.00182772	0.00183672	0.00171872	0.00176372	0.00171372	0.00181772	0.00176272
0.074	0.00186706	0.00172606	0.00176106	0.00184606	0.00186106	0.00174806	0.00180206	0.00172006	0.00184006	0.00178506
0.075	0.00188339	0.00174639	0.00177539	0.00188239	0.00187239	0.00179139	0.00184339	0.00173639	0.00187939	0.00181039
0.076	0.00192173	0.00177873	0.00179673	0.00190573	0.00190573	0.00182373	0.00188873	0.00174573	0.00189573	0.00181573
0.077	0.00194407	0.00180607	0.00183607	0.00194307	0.00193307	0.00184707	0.00189707	0.00177907	0.00192907	0.00184407
0.078	0.00196541	0.00184541	0.00185841	0.00194141	0.00195641	0.00186841	0.00193841	0.00178441	0.00195241	0.00188541
0.079	0.00197675	0.00188575	0.00187775	0.00195775	0.00198475	0.00188075	0.00194675	0.00181575	0.00197975	0.00190175
0.08	0.00198609	0.00190009	0.00191909	0.00198509	0.00198409	0.00190109	0.00196409	0.00184709	0.00200709	0.00191209
0.081	0.00202543	0.00189843	0.00195543	0.00199743	0.00201543	0.00192243	0.00198343	0.00185143	0.00203743	0.00194543
0.082	0.00204776	0.00193676	0.00197476	0.00200976	0.00204776	0.00194676	0.00199476	0.00187676	0.00208476	0.00196676
0.083	0.0020641	0.0019681	0.0019961	0.0020321	0.0020701	0.0019651	0.0020211	0.0019071	0.0021251	0.0019871
0.084	0.00208044	0.00199944	0.00201544	0.00205944	0.00208244	0.00199244	0.00204644	0.00193944	0.00216344	0.00200544
0.085	0.00212078	0.00201978	0.00204678	0.00208078	0.00209578	0.00200178	0.00208478	0.00196078	0.00217578	0.00203078
0.086	0.00216312	0.00205912	0.00205912	0.00209912	0.00211012	0.00201512	0.00213212	0.00197412	0.00220012	0.00204712
0.087	0.00218846	0.00207746	0.00209546	0.00214046	0.00214046	0.00206546	0.00216246	0.00200346	0.00221346	0.00205846
0.088	0.0022028	0.0020848	0.0021318	0.0021808	0.0021698	0.0020848	0.0021838	0.0020218	0.0022378	0.0020818
0.089	0.00222513	0.00210713	0.00214113	0.00219513	0.00220813	0.00211813	0.00220213	0.00204513	0.00226913	0.00210313
0.09	0.00225347	0.00211147	0.00215547	0.00222147	0.00222847	0.00213547	0.00222747	0.00207147	0.00229147	0.00211747
0.091	0.00231081	0.00213581	0.00217881	0.00225581	0.00225681	0.00215781	0.00223281	0.00208281	0.00232581	0.00213881
0.092	0.00234015	0.00215615	0.00220415	0.00228015	0.00228415	0.00218815	0.00226215	0.00210315	0.00236715	0.00216615
0.093	0.00236749	0.00217849	0.00221949	0.00230549	0.00231849	0.00220649	0.00229049	0.00213549	0.00239549	0.00218149
0.094	0.00237983	0.00220583	0.00224683	0.00233483	0.00234183	0.00222083	0.00233083	0.00218183	0.00241383	0.00221483
0.095	0.00238817	0.00224117	0.00226917	0.00236517	0.00237917	0.00225117	0.00235617	0.00221617	0.00244317	0.00225217
0.096	0.0024135	0.0022685	0.0022855	0.0023905	0.0024015	0.0022815	0.0023925	0.0022265	0.0024635	0.0022865
0.097	0.00243684	0.00229084	0.00231284	0.00240984	0.00244384	0.00229784	0.00242184	0.00226284	0.00249684	0.00230484
0.098	0.00244818	0.00231318	0.00234518	0.00244818	0.00244118	0.00232118	0.00243618	0.00226618	0.00254218	0.00230918
0.099	0.00247952	0.00233152	0.00235852	0.00245352	0.00248052	0.00234052	0.00245952	0.00230952	0.00256352	0.00232852
0.1	0.00248886	0.00235286	0.00239886	0.00247686	0.00251186	0.00236986	0.00249086	0.00232486	0.00259186	0.00234386
0.101	0.0025072	0.0023852	0.0024302	0.0025212	0.0025092	0.0023792	0.0024962	0.0023442	0.0026252	0.0023642
0.102	0.00253254	0.00238354	0.00245654	0.00252554	0.00254554	0.00239754	0.00251854	0.00236054	0.00264554	0.00239154
0.103	0.00255587	0.00241187	0.00247087	0.00254187	0.00258087	0.00242587	0.00254987	0.00238687	0.00265187	0.00241487
0.104	0.00258221	0.00243821	0.00248621	0.00256121	0.00259821	0.00245121	0.00257621	0.00239921	0.00265521	0.00243921
0.105	0.00261755	0.00246855	0.00252155	0.00258055	0.00261255	0.00250155	0.00261755	0.00242955	0.00268355	0.00245855
0.106	0.00264089	0.00249289	0.00254489	0.00262189	0.00263589	0.00251989	0.00264289	0.00244789	0.00268889	0.00248589
0.107	0.00268323	0.00251523	0.00258623	0.00264823	0.00265123	0.00255323	0.00266123	0.00247723	0.00272223	0.00251023
0.108	0.00272657	0.00253557	0.00262157	0.00266557	0.00268957	0.00257457	0.00268857	0.00250757	0.00273757	0.00254057
0.109	0.00274291	0.00254291	0.00265591	0.00268891	0.00271291	0.00260091	0.00272991	0.00252591	0.00274591	0.00254691
0.11	0.00276124	0.00256424	0.00267924	0.00271024	0.00273624	0.00264624	0.00276824	0.00255324	0.00277924	0.00255424
0.111	0.00276058	0.00259658	0.00270358	0.00273758	0.00276658	0.00265758	0.00277758	0.00258058	0.00283258	0.00259458
0.112	0.00277592	0.00262592	0.00270992	0.00275792	0.00279792	0.00267792	0.00279892	0.00261792	0.00286792	0.00263192
0.113	0.00279726	0.00264226	0.00273426	0.00278926	0.00281626	0.00269826	0.00283626	0.00265226	0.00288626	0.00264526
0.114	0.0028196	0.0026656	0.0027476	0.0028106	0.0028336	0.0027256	0.0028696	0.0026886	0.0029126	0.0026506
0.115	0.00283894	0.00269594	0.00276994	0.00286494	0.00285894	0.00274894	0.00291894	0.00270494	0.00293394	0.00266994
0.116	0.00284728	0.00272128	0.00280028	0.00290528	0.00287228	0.00276428	0.00294628	0.00272628	0.00296128	0.00271228
0.117	0.00289061	0.00275161	0.00282261	0.00292661	0.00291561	0.00279961	0.00294461	0.00275261	0.00300161	0.00273361
0.118	0.00292495	0.00278195	0.00284995	0.00295695	0.00292095	0.00283195	0.00297095	0.00274795	0.00302395	0.00277695
0.119	0.00296029	0.00280229	0.00288429	0.00297529	0.00294129	0.00285529	0.00299829	0.00277929	0.00305629	0.00279629
0.12	0.00298363	0.00281963	0.00290963	0.00299963	0.00296263	0.00287563	0.00301963	0.00280363	0.00309963	0.00282563
0.121	0.00300597	0.00285197	0.00291997	0.00302997	0.00299597	0.00290797	0.00304197	0.00282597	0.00313797	0.00284397
0.122	0.00303731	0.00286031	0.00293631	0.00304831	0.00301531	0.00293931	0.00306931	0.00286631	0.00316831	0.00287031
0.123	0.00305365	0.00288565	0.00295465	0.00307065	0.00305065	0.00294365	0.00309465	0.00287265	0.00318565	0.00288465
0.124	0.00307098	0.00292798	0.00296398	0.00308898	0.00308698	0.00294998	0.00312698	0.00288598	0.00320698	0.00290698
0.125	0.00309332	0.00292232	0.00298732	0.00312532	0.00313032	0.00296832	0.00315132	0.00290732	0.00323532	0.00293232
0.126	0.00313766	0.00294566	0.00301266	0.00315066	0.00316566	0.00300266	0.00318466	0.00291166	0.00326066	0.00295266
0.127	0.003176	0.00298	0.003031	0.003177	0.003185	0.003029	0.003195	0.00293	0.00327	0.002984
0.128	0.00322634	0.00298734	0.00305734	0.00321934	0.00321934	0.00304334	0.00322634	0.00295734	0.00331934	0.00299234
0.129	0.00324868	0.00303368	0.00308168	0.00324768	0.00326068	0.00305468	0.00326268	0.00298268	0.00334968	0.00300568
0.13	0.00327902	0.00304502	0.00311002	0.00327202	0.00328202	0.00308602	0.00326602	0.00300602	0.00337202	0.00301302
0.131	0.00330935	0.00307735	0.00313235	0.00329135	0.00331435	0.00311235	0.00330435	0.00302335	0.00339035	0.00302735
0.132	0.00333569	0.00310169	0.00314669	0.00333169	0.00333869	0.00313869	0.00333769	0.00302469	0.00341169	0.00306169
0.133	0.00336403	0.00315103	0.00319103	0.00334603	0.00335803	0.00315503	0.00335203	0.00305403	0.00343703	0.00310803
0.134	0.00338637	0.00316237	0.00321437	0.00336137	0.00341237	0.00318737	0.00338037	0.00306737	0.00347237	0.00313637
0.135	0.00340871	0.00318071	0.00325071	0.00339071	0.00343571	0.00320271	0.00339971	0.00307171	0.00348871	0.00317571
0.136	0.00342305	0.00319205	0.00327305	0.00340705	0.00346705	0.00321005	0.00343705	0.00309305	0.00352305	0.00318605
0.137	0.00345939	0.00321739	0.00329939	0.00342539	0.00350539	0.00323939	0.00344939	0.00311539	0.00352339	0.00322339
0.138	0.00349472	0.00323972	0.00332172	0.00344172	0.00353072	0.00326672	0.00346472	0.00314272	0.00357972	0.00324572
0.139	0.00352006	0.00324906	0.00334306	0.00345206	0.00356906	0.00329606	0.00347006	0.00316106	0.00360406	0.00327506
0.14	0.0035274	0.0032864	0.0033534	0.0034604	0.0035924	0.0033444	0.0034824	0.0031704	0.0036434	0.0032804
0.141	0.00354374	0.00330774	0.00337974	0.00348374	0.00361474	0.00335874	0.00350174	0.00318674	0.00368274	0.00329974
0.142	0.00354408	0.00332708	0.00339808	0.00349608	0.00364308	0.00339108	0.00351008	0.00321508	0.00370708	0.00335108
0.143	0.00356542	0.00334842	0.00343342	0.00352342	0.00365542	0.00341242	0.00354042	0.00322642	0.00373642	0.00337442
0.144	0.00357776	0.00338376	0.00344076	0.00352976	0.00368176	0.00343276	0.00356076	0.00325276	0.00375376	0.00340076
0.145	0.00361509	0.00339709	0.00344609	0.00355109	0.00369909	0.00345009	0.00358409	0.00329509	0.00378109	0.00342909
0.146	0.00363443	0.00342743	0.00348043	0.00358043	0.00370943	0.00346443	0.00359543	0.00331343	0.00380443	0.00345443
0.147	0.00365677	0.00345077	0.00349777	0.00359877	0.00374777	0.00347277	0.00359977	0.00333977	0.00382477	0.00347677
0.148	0.00367811	0.00347111	0.00352611	0.00360311	0.00376611	0.00349411	0.00363011	0.00335611	0.00385311	0.00349211
0.149	0.00368545	0.00347445	0.00354445	0.00364145	0.00381345	0.00350845	0.00365045	0.00339645	0.00389045	0.00353745
0.15	0.00371879	0.00348379	0.00356579	0.00365679	0.00382179	0.00352379	0.00367879	0.00342779	0.00392679	0.00356279
0.151	0.00373513	0.00348713	0.00356513	0.00366213	0.00383113	0.00354413	0.00369313	0.00343913	0.00393413	0.00357913
0.152	0.00374246	0.00351946	0.00357846	0.00368446	0.00388046	0.00356946	0.00370746	0.00344846	0.00397346	0.00359746
0.153	0.0037688	0.0035538	0.0036228	0.0036988	0.0039148	0.0036008	0.0037428	0.0034768	0.0039868	0.0036398
0.154	0.00379314	0.00357514	0.00363214	0.00374014	0.00392814	0.00364914	0.00376414	0.00351114	0.00401214	0.00367014
0.155	0.00383848	0.00361348	0.00366148	0.00376248	0.00393948	0.00366648	0.00378348	0.00353148	0.00404348	0.00370548
0.156	0.00384982	0.00362982	0.00368982	0.00380582	0.00396182	0.00369082	0.00380282	0.00353782	0.00407482	0.00373082
0.157	0.00387116	0.00365916	0.00371716	0.00381116	0.00399416	0.00371316	0.00381416	0.00355816	0.00412616	0.00376216
0.158	0.0038775	0.0036895	0.0037385	0.0038295	0.0040085	0.0037285	0.0038415	0.0035735	0.0041725	0.0037845
0.159	0.00388183	0.00371683	0.00376283	0.00383083	0.00402883	0.00376683	0.00387683	0.00359483	0.00420083	0.00380483
0.16	0.00389217	0.00375317	0.00378517	0.00386317	0.00405317	0.00379917	0.00390717	0.00361617	0.00422817	0.00382617
0.161	0.00390251	0.00375351	0.00381651	0.00390051	0.00407551	0.00382051	0.00393251	0.00363351	0.00424051	0.00383251
0.162	0.00392785	0.00375385	0.00383985	0.00391985	0.00410985	0.00384385	0.00394785	0.00365885	0.00423985	0.00386585
0.163	0.00394719	0.00377419	0.00384819	0.00394119	0.00413619	0.00385719	0.00397519	0.00367919	0.00426419	0.00389019
0.164	0.00399153	0.00380853	0.00388053	0.00397753	0.00414553	0.00389753	0.00398353	0.00371153	0.00429153	0.00391453
0.165	0.00402187	0.00384187	0.00388087	0.00398987	0.00418587	0.00392087	0.00402087	0.00374087	0.00431487	0.00395387
0.166	0.0040432	0.0038422	0.0038792	0.0040152	0.0042082	0.0039462	0.0040562	0.0037612	0.0043352	0.0039842
0.167	0.00407854	0.00386154	0.00390454	0.00402754	0.00423454	0.00397654	0.00407754	0.00378754	0.00437254	0.00401754
0.168	0.00409188	0.00387788	0.00391988	0.00404088	0.00426388	0.00398988	0.00409388	0.00380288	0.00440588	0.00404288
0.169	0.00413722	0.00389622	0.00393822	0.00406422	0.00430422	0.00401222	0.00412922	0.00381622	0.00443822	0.00405422
0.17	0.00416056	0.00391756	0.00396756	0.00408856	0.00435156	0.00402556	0.00416756	0.00382356	0.00447856	0.00409156
0.171	0.0041879	0.0039579	0.0040019	0.0041189	0.0043949	0.0040569	0.0041909	0.0038679	0.0045079	0.0041099
0.172	0.00423424	0.00396324	0.00402424	0.00414324	0.00442224	0.00408324	0.00421624	0.00389024	0.00452224	0.00413424
0.173	0.00423758	0.00396958	0.00405758	0.00417158	0.00446258	0.00412158	0.00423858	0.00391858	0.00455458	0.00416858
0.174	0.00426591	0.00398391	0.00407791	0.00420691	0.00448391	0.00414091	0.00427391	0.00393191	0.00456691	0.00418791
0.175	0.00429225	0.00401425	0.00409625	0.00422825	0.00450725	0.00416025	0.00431025	0.00395225	0.00459225	0.00421125
0.176	0.00432059	0.00404959	0.00414559	0.00425459	0.00451359	0.00418259	0.00434259	0.00397259	0.00460859	0.00424059
0.177	0.00435693	0.00407093	0.00416693	0.00426493	0.00456593	0.00420893	0.00436093	0.00398993	0.00466793	0.00426493
0.178	0.00439527	0.00408527	0.00418727	0.00428927	0.00459227	0.00424227	0.00437527	0.00402627	0.00469427	0.00430427
0.179	0.00444261	0.00411161	0.00420161	0.00431961	0.00461161	0.00429061	0.00440861	0.00406961	0.00472161	0.00433261
0.18	0.00446695	0.00413795	0.00421995	0.00437095	0.00464795	0.00429295	0.00442495	0.00410595	0.00475595	0.00434095
0.181	0.00448328	0.00416328	0.00424828	0.00439528	0.00465828	0.00431028	0.00445428	0.00414428	0.00477828	0.00437428
0.182	0.00451662	0.00419362	0.00426562	0.00441762	0.00469162	0.00434262	0.00447662	0.00415562	0.00480162	0.00437062
0.183	0.00453396	0.00420696	0.00427996	0.00446196	0.00472096	0.00436596	0.00451596	0.00418196	0.00483496	0.00439896
0.184	0.0045573	0.0042213	0.0043063	0.0044833	0.0047443	0.0043843	0.0045423	0.0042233	0.0048553	0.0044373
0.185	0.00460264	0.00427764	0.00433064	0.00450564	0.00475964	0.00441764	0.00455564	0.00425064	0.00488364	0.00445964
0.186	0.00461798	0.00430998	0.00435298	0.00452098	0.00478798	0.00444698	0.00458598	0.00427798	0.00490998	0.00447798
0.187	0.00465132	0.00433832	0.00439232	0.00455332	0.00482532	0.00448132	0.00460832	0.00432332	0.00492532	0.00449432
0.188	0.00468865	0.00438265	0.00441665	0.00457065	0.00484665	0.00453165	0.00463365	0.00434565	0.00494565	0.00454265
0.189	0.00470799	0.00441299	0.00443399	0.00460599	0.00489099	0.00455899	0.00466499	0.00436799	0.00495599	0.00457099
0.19	0.00472633	0.00443533	0.00443733	0.00463533	0.00493333	0.00458633	0.00470433	0.00440133	0.00497133	0.00459733
0.191	0.00474567	0.00446367	0.00445467	0.00465067	0.00494767	0.00460267	0.00474567	0.00443467	0.00499867	0.00463667
0.192	0.00477601	0.00449701	0.00446501	0.00469101	0.00495901	0.00462701	0.00477901	0.00447701	0.00503301	0.00464701
0.193	0.00480935	0.00451735	0.00447835	0.00470635	0.00497935	0.00465335	0.00481035	0.00451035	0.00506435	0.00467235
0.194	0.00483969	0.00452169	0.00448969	0.00473569	0.00501369	0.00467269	0.00482669	0.00454769	0.00507569	0.00470269
0.195	0.00486902	0.00455702	0.00449902	0.00475802	0.00505102	0.00468602	0.00485402	0.00458202	0.00511002	0.00474202
0.196	0.00487336	0.00460036	0.00452036	0.00478536	0.00507336	0.00472536	0.00489236	0.00459836	0.00514036	0.00476436
0.197	0.0048877	0.0046147	0.0045467	0.0048337	0.0050827	0.0047767	0.0049327	0.0045937	0.0051817	0.0047967
0.198	0.00491604	0.00464104	0.00457804	0.00483804	0.00510604	0.00479004	0.00495504	0.00461004	0.00519104	0.00480704
0.199	0.00494738	0.00467238	0.00459238	0.00487338	0.00511538	0.00482038	0.00496838	0.00462538	0.00521338	0.00483338
0.2	0.00496872	0.00468472	0.00463572	0.00489672	0.00514072	0.00486572	0.00499872	0.00464472	0.00525172	0.00484972
0.201	0.00499406	0.00471406	0.00466606	0.00490606	0.00516506	0.00489106	0.00504406	0.00465106	0.00528006	0.00488906
0.202	0.00501539	0.00475939	0.00470039	0.00494239	0.00519939	0.00490239	0.00507539	0.00466939	0.00530939	0.00490239
0.203	0.00504373	0.00479473	0.00472773	0.00497373	0.00522273	0.00495173	0.00508873	0.00469173	0.00533873	0.00491873
0.204	0.00507207	0.00481907	0.00475607	0.00500207	0.00523707	0.00498307	0.00512707	0.00473207	0.00538807	0.00494007
0.205	0.00509841	0.00485041	0.00476041	0.00500941	0.00525341	0.00501841	0.00513541	0.00475341	0.00541541	0.00496441
0.206	0.00512775	0.00486575	0.00478575	0.00503775	0.00526975	0.00502575	0.00515875	0.00478775	0.00545075	0.00497775
0.207	0.00514109	0.00488909	0.00480709	0.00507109	0.00528309	0.00504309	0.00518909	0.00481309	0.00545709	0.00499809
0.208	0.00517243	0.00491643	0.00482643	0.00509743	0.00531943	0.00507543	0.00520743	0.00485943	0.00549543	0.00502743
0.209	0.00519576	0.00493076	0.00486276	0.00511676	0.00534976	0.00508976	0.00521276	0.00487876	0.00550676	0.00505276
0.21	0.0052361	0.0049621	0.0048851	0.0051401	0.0053731	0.0051141	0.0052551	0.0049061	0.0055371	0.0050761
0.211	0.00525644	0.00497644	0.00491444	0.00516044	0.00539744	0.00514944	0.00529044	0.00494344	0.00556944	0.00509544
0.212	0.00528978	0.00499778	0.00490378	0.00517578	0.00541478	0.00515478	0.00531178	0.00497378	0.00561378	0.00513178
0.213	0.00533412	0.00501112	0.00493412	0.00519712	0.00544012	0.00515912	0.00533312	0.00498012	0.00562112	0.00516212
0.214	0.00537046	0.00503246	0.00495846	0.00520746	0.00546346	0.00519246	0.00535846	0.00503346	0.00564346	0.00519446
0.215	0.0053908	0.0050698	0.0049778	0.0052428	0.0055028	0.0052078	0.0054028	0.0050638	0.0056738	0.0052188
0.216	0.00539913	0.00508413	0.00498813	0.00526713	0.00553013	0.00522813	0.00542413	0.00509813	0.00569213	0.00523513
0.217	0.00544847	0.00509447	0.00502147	0.00528747	0.00556447	0.00525147	0.00545947	0.00513147	0.00572047	0.00525247
0.218	0.00547081	0.00512381	0.00506081	0.00530281	0.00559781	0.00527381	0.00546681	0.00516281	0.00573981	0.00526781
0.219	0.00550615	0.00514215	0.00508315	0.00532215	0.00563315	0.00528515	0.00549315	0.00519115	0.00575615	0.00531215
0.22	0.00552249	0.00516749	0.00512449	0.00535149	0.00569049	0.00531249	0.00551949	0.00521349	0.00577349	0.00534649
0.221	0.00553483	0.00517883	0.00516683	0.00537383	0.00571083	0.00534383	0.00553883	0.00524783	0.00581083	0.00536883
0.222	0.00556417	0.00519217	0.00518917	0.00540117	0.00574017	0.00537117	0.00556017	0.00527517	0.00583617	0.00539317
0.223	0.0055885	0.0052295	0.0052165	0.0054255	0.0057615	0.0053965	0.0055975	0.0052905	0.0058705	0.0054155
0.224	0.00560584	0.00525384	0.00523584	0.00545984	0.00578984	0.00542584	0.00561684	0.00529584	0.00589684	0.00545184
0.225	0.00563418	0.00527518	0.00524718	0.00549918	0.00580218	0.00546218	0.00564718	0.00531318	0.00591018	0.00547318
0.226	0.00563452	0.00528552	0.00526952	0.00550852	0.00584452	0.00551252	0.00566652	0.00531752	0.00593552	0.00549752
0.227	0.00567286	0.00530286	0.00527286	0.00554686	0.00586386	0.00555186	0.00570386	0.00536486	0.00595486	0.00551586
0.228	0.0056962	0.0053282	0.0052952	0.0055682	0.0058902	0.0055802	0.0057152	0.0053812	0.0059842	0.0055432
0.229	0.00572254	0.00534554	0.00531054	0.00559854	0.00591454	0.00558254	0.00573954	0.00541554	0.00601854	0.00557454
0.23	0.00575687	0.00538687	0.00534887	0.00561287	0.00592487	0.00562087	0.00575587	0.00544087	0.00605087	0.00561287
0.231	0.00577721	0.00540621	0.00538721	0.00564421	0.00592921	0.00564921	0.00576621	0.00545821	0.00607721	0.00565721
0.232	0.00580255	0.00543555	0.00541555	0.00566055	0.00596455	0.00566755	0.00579655	0.00546355	0.00609655	0.00568355
0.233	0.00582989	0.00544089	0.00543789	0.00569289	0.00599589	0.00568589	0.00582289	0.00547989	0.00611889	0.00570789
0.234	0.00585023	0.00546123	0.00545623	0.00571223	0.00603023	0.00569723	0.00584923	0.00548823	0.00613623	0.00574323
0.235	0.00587357	0.00547557	0.00551857	0.00574357	0.00604057	0.00573057	0.00585957	0.00553557	0.00614257	0.00576357
0.236	0.00588591	0.00550091	0.00552591	0.00576191	0.00608391	0.00575891	0.00587391	0.00554491	0.00617091	0.00579291
0.237	0.00593224	0.00552124	0.00554524	0.00577824	0.00611224	0.00578024	0.00589724	0.00555024	0.00618824	0.00582724
0.238	0.00597858	0.00553358	0.00559058	0.00580158	0.00614958	0.00579858	0.00592058	0.00557158	0.00621558	0.00587458
0.239	0.00600492	0.00555492	0.00563092	0.00581992	0.00617092	0.00581592	0.00595792	0.00559592	0.00624492	0.00588792
0.24	0.00602826	0.00557926	0.00565726	0.00583826	0.00620326	0.00584226	0.00597726	0.00561626	0.00626326	0.00590626
0.241	0.0060566	0.0056126	0.0056686	0.0058646	0.0062416	0.0058616	0.0059986	0.0056366	0.0062786	0.0059406
0.242	0.00608194	0.00562594	0.00567494	0.00590594	0.00627094	0.00587794	0.00604094	0.00566494	0.00630594	0.00595894
0.243	0.00609828	0.00566928	0.00569528	0.00593628	0.00627928	0.00590028	0.00606128	0.00569128	0.00633928	0.00597428
0.244	0.00610661	0.00568961	0.00571461	0.00595861	0.00629661	0.00592461	0.00608561	0.00572261	0.00636361	0.00598061
0.245	0.00613295	0.00571195	0.00574995	0.00598395	0.00632295	0.00595695	0.00610995	0.00573195	0.00638795	0.00600595
0.246	0.00614329	0.00573429	0.00576029	0.00601929	0.00634329	0.00597029	0.00614029	0.00576729	0.00641529	0.00602829
0.247	0.00616563	0.00575963	0.00578163	0.00604063	0.00636763	0.00600263	0.00615163	0.00578463	0.00643363	0.00605063
0.248	0.00618297	0.00577997	0.00581697	0.00606497	0.00640097	0.00603197	0.00615497	0.00579797	0.00645697	0.00608397
0.249	0.00621031	0.00579231	0.00584431	0.00609831	0.00644731	0.00605031	0.00618131	0.00583231	0.00649131	0.00611531
0.25	0.00623165	0.00583065	0.00588765	0.00610865	0.00646965	0.00609065	0.00620765	0.00585965	0.00650365	0.00614365
0.251	0.00623298	0.00584798	0.00591298	0.00611398	0.00649098	0.00611598	0.00622498	0.00588198	0.00653798	0.00618098
0.252	0.00626232	0.00586832	0.00594732	0.00613532	0.00652532	0.00613232	0.00625632	0.00592232	0.00656232	0.00620932
0.253	0.00627666	0.00588566	0.00595766	0.00615666	0.00654966	0.00616566	0.00626066	0.00594266	0.00659466	0.00623166
0.254	0.006291	0.0059	0.005993	0.006172	0.006585	0.006183	0.006277	0.005955	0.006629	0.006235
0.255	0.00631234	0.00592334	0.00601934	0.00620134	0.00663634	0.00620134	0.00629034	0.00598334	0.00666134	0.00626034
0.256	0.00632168	0.00596068	0.00605168	0.00622468	0.00667368	0.00621968	0.00632468	0.00601768	0.00670068	0.00628168
0.257	0.00632602	0.00598602	0.00611602	0.00624202	0.00670502	0.00624602	0.00633902	0.00604502	0.00671102	0.00631802
0.258	0.00634435	0.00601235	0.00615735	0.00629935	0.00672435	0.00626435	0.00636135	0.00606135	0.00672135	0.00633935
0.259	0.00637469	0.00604469	0.00620069	0.00631669	0.00675769	0.00628569	0.00638269	0.00610269	0.00673269	0.00637169
0.26	0.00640503	0.00607903	0.00622603	0.00634003	0.00677603	0.00629203	0.00641603	0.00613603	0.00675603	0.00639903
0.261	0.00642837	0.00609937	0.00625737	0.00636037	0.00680337	0.00629037	0.00643737	0.00616737	0.00678737	0.00642637
0.262	0.00644871	0.00611871	0.00627271	0.00637371	0.00684671	0.00630271	0.00645971	0.00621671	0.00680971	0.00643871
0.263	0.00646405	0.00614805	0.00629105	0.00638505	0.00685905	0.00633705	0.00646405	0.00623705	0.00682205	0.00647005
0.264	0.00647639	0.00617739	0.00631039	0.00641839	0.00688539	0.00635039	0.00650139	0.00626639	0.00685339	0.00651139
0.265	0.00649872	0.00619972	0.00632772	0.00644072	0.00691672	0.00639772	0.00654272	0.00630072	0.00686872	0.00655472
0.266	0.00651406	0.00622306	0.00634406	0.00648806	0.00694606	0.00640406	0.00656906	0.00631906	0.00688506	0.00659006
0.267	0.0065234	0.0062634	0.0063744	0.0064934	0.0069704	0.0064254	0.0065854	0.0063554	0.0069104	0.0066194
0.268	0.00655274	0.00629574	0.00639674	0.00651574	0.00699974	0.00645174	0.00660674	0.00640374	0.00693874	0.00663774
0.269	0.00656408	0.00630808	0.00642508	0.00653308	0.00701508	0.00646308	0.00664008	0.00644408	0.00696308	0.00666408
0.27	0.00660842	0.00632542	0.00644042	0.00654142	0.00703742	0.00647942	0.00665942	0.00646242	0.00698542	0.00667742
0.271	0.00663876	0.00635176	0.00645976	0.00658376	0.00705476	0.00649776	0.00666676	0.00648876	0.00702376	0.00668676
0.272	0.00665809	0.00638709	0.00648909	0.00662009	0.00707209	0.00653309	0.00672609	0.00650909	0.00706309	0.00670809
0.273	0.00668043	0.00640943	0.00649643	0.00663143	0.00709443	0.00655543	0.00676043	0.00652643	0.00708743	0.00673343
0.274	0.00669477	0.00644177	0.00652077	0.00666677	0.00712177	0.00657777	0.00679077	0.00652977	0.00712777	0.00675777
0.275	0.00673411	0.00646311	0.00654811	0.00668711	0.00713811	0.00659211	0.00682211	0.00656611	0.00715811	0.00678611
0.276	0.00674845	0.00650045	0.00659245	0.00671545	0.00715945	0.00661245	0.00684545	0.00659645	0.00719045	0.00680445
0.277	0.00676179	0.00653279	0.00662879	0.00674879	0.00716279	0.00662779	0.00687279	0.00661279	0.00721679	0.00681979
0.278	0.00678413	0.00657213	0.00665913	0.00677513	0.00719013	0.00666713	0.00690313	0.00663313	0.00723913	0.00683713
0.279	0.00681146	0.00660646	0.00666046	0.00680246	0.00721646	0.00668246	0.00691646	0.00667146	0.00724746	0.00687246
0.28	0.0068338	0.0066268	0.0066838	0.0068168	0.0072418	0.0067138	0.0069428	0.0066958	0.0072838	0.0068808
0.281	0.00686514	0.00665814	0.00670614	0.00683914	0.00725214	0.00673214	0.00697414	0.00671314	0.00730014	0.00690014
0.282	0.00689748	0.00668748	0.00674448	0.00688548	0.00729248	0.00675348	0.00698448	0.00672848	0.00732548	0.00692848
0.283	0.00692882	0.00672282	0.00676982	0.00692682	0.00733382	0.00677082	0.00701482	0.00677582	0.00737082	0.00695582
0.284	0.00697416	0.00677616	0.00677216	0.00697716	0.00736416	0.00680116	0.00703616	0.00680016	0.00741616	0.00699716
0.285	0.0069935	0.0067825	0.0068035	0.0070035	0.0073845	0.0068455	0.0070725	0.0068265	0.0074485	0.0070275
0.286	0.00701983	0.00680383	0.00681883	0.00702883	0.00739483	0.00687283	0.00709783	0.00687383	0.00746483	0.00705583
0.287	0.00706217	0.00682017	0.00683217	0.00705817	0.00743417	0.00689017	0.00710517	0.00690917	0.00748817	0.00705817
0.288	0.00709551	0.00683851	0.00686351	0.00706751	0.00745851	0.00691651	0.00714051	0.00691951	0.00751451	0.00709251
0.289	0.00712985	0.00686285	0.00686785	0.00708585	0.00745785	0.00692885	0.00717085	0.00695085	0.00752785	0.00711385
0.29	0.00715419	0.00689519	0.00690219	0.00710419	0.00747919	0.00696019	0.00718219	0.00696019	0.00756219	0.00713719
0.291	0.00718453	0.00693453	0.00691953	0.00713153	0.00751853	0.00697653	0.00722953	0.00697453	0.00759453	0.00719553
0.292	0.00721087	0.00696987	0.00691987	0.00715987	0.00755687	0.00700687	0.00724687	0.00701087	0.00762287	0.00722487
0.293	0.00723321	0.00699521	0.00694921	0.00721421	0.00756621	0.00702921	0.00727321	0.00705021	0.00764621	0.00723821
0.294	0.00725254	0.00704354	0.00697654	0.00724254	0.00758354	0.00705554	0.00730754	0.00706754	0.00768854	0.00726954
0.295	0.00727888	0.00705588	0.00698888	0.00726888	0.00761688	0.00708288	0.00734088	0.00709988	0.00771988	0.00727788
0.296	0.00730722	0.00708322	0.00701422	0.00729422	0.00764322	0.00710322	0.00737222	0.00712422	0.00775922	0.00727822
0.297	0.00733456	0.00710056	0.00703256	0.00731956	0.00766056	0.00711156	0.00738756	0.00715056	0.00777656	0.00730856
0.298	0.0073729	0.0071179	0.0070609	0.0073489	0.0076879	0.0071209	0.0074259	0.0071599	0.0078069	0.0073109
0.299	0.00738824	0.00714224	0.00707724	0.00738024	0.00770724	0.00714324	0.00744924	0.00719724	0.00782124	0.00734024
0.3	0.00742558	0.00718658	0.00708958	0.00739858	0.00773058	0.00716758	0.00746058	0.00720658	0.00783458	0.00735658
0.301	0.00746691	0.00721391	0.00712991	0.00741291	0.00775691	0.00719091	0.00749291	0.00723791	0.00786191	0.00738091
0.302	0.00747625	0.00724125	0.00716625	0.00743425	0.00778525	0.00720025	0.00751625	0.00724225	0.00788025	0.00741425
0.303	0.00751259	0.00727059	0.00719059	0.00746959	0.00780259	0.00722359	0.00755859	0.00727859	0.00790059	0.00743559
0.304	0.00752993	0.00729393	0.00721593	0.00751093	0.00786093	0.00726693	0.00756493	0.00731893	0.00793793	0.00744893
0.305	0.00755227	0.00732027	0.00724327	0.00753327	0.00787527	0.00730727	0.00759227	0.00735127	0.00797927	0.00746627
0.306	0.00755261	0.00735161	0.00726761	0.00755661	0.00791761	0.00734861	0.00763061	0.00735861	0.00798961	0.00748961
0.307	0.00756295	0.00738195	0.00729895	0.00758095	0.00793295	0.00735795	0.00765995	0.00738895	0.00802095	0.00752695
0.308	0.00757928	0.00739628	0.00731628	0.00758728	0.00796228	0.00738928	0.00768628	0.00740728	0.00805328	0.00754628
0.309	0.00760562	0.00740762	0.00733662	0.00759062	0.00798262	0.00741162	0.00772862	0.00741762	0.00807962	0.00756762
0.31	0.00762996	0.00742696	0.00735196	0.00760596	0.00799696	0.00743296	0.00775296	0.00744796	0.00810796	0.00760696
0.311	0.0076433	0.0074493	0.0073653	0.0076243	0.0080253	0.0074453	0.0077553	0.0074553	0.0081343	0.0076333
0.312	0.00764664	0.00747064	0.00739264	0.00764964	0.00804664	0.00747464	0.00777564	0.00747464	0.00816564	0.00766764
0.313	0.00764598	0.00751498	0.00740498	0.00768698	0.00808198	0.00750198	0.00780098	0.00750398	0.00818598	0.00771098
0.314	0.00769132	0.00755032	0.00742132	0.00772232	0.00810532	0.00754332	0.00783032	0.00752932	0.00820732	0.00772832
0.315	0.00769465	0.00758465	0.00744365	0.00775165	0.00813965	0.00757665	0.00785265	0.00756165	0.00823565	0.00776365
0.316	0.00773399	0.00760399	0.00748699	0.00777799	0.00818399	0.00760199	0.00785399	0.00758399	0.00827399	0.00777199
0.317	0.00776633	0.00763033	0.00751733	0.00779633	0.00820233	0.00761933	0.00789233	0.00761333	0.00828733	0.00778233
0.318	0.00778367	0.00765167	0.00753567	0.00782667	0.00823767	0.00763167	0.00790867	0.00763367	0.00831467	0.00780167
0.319	0.00781901	0.00767701	0.00755101	0.00785501	0.00827301	0.00766601	0.00794201	0.00767001	0.00835201	0.00779701
0.32	0.00785135	0.00768635	0.00756935	0.00789535	0.00830435	0.00770135	0.00798335	0.00769835	0.00838035	0.00781635
0.321	0.00785869	0.00771769	0.00759069	0.00793869	0.00832169	0.00771569	0.00800569	0.00773069	0.00839969	0.00785069
0.322	0.00789602	0.00775002	0.00762702	0.00795602	0.00835602	0.00773202	0.00803002	0.00774902	0.00842502	0.00788702
0.323	0.00790536	0.00777036	0.00764536	0.00797936	0.00838736	0.00775936	0.00804036	0.00777536	0.00845736	0.00792536
0.324	0.0079297	0.0077997	0.0076617	0.0079767	0.0084127	0.0077767	0.0080557	0.0077937	0.0084727	0.0079457
0.325	0.00794104	0.00781304	0.00767704	0.00801204	0.00845604	0.00780704	0.00808604	0.00780904	0.00850504	0.00797904
0.326	0.00796238	0.00784238	0.00769438	0.00803738	0.00847738	0.00782838	0.00812838	0.00783738	0.00852938	0.00800838
0.327	0.00796172	0.00786772	0.00772872	0.00805972	0.00849972	0.00785972	0.00815272	0.00786972	0.00855572	0.00802472
0.328	0.00799206	0.00792006	0.00774306	0.00806806	0.00853706	0.00790506	0.00817606	0.00789206	0.00857506	0.00805406
0.329	0.00803339	0.00794839	0.00776739	0.00808139	0.00857039	0.00793439	0.00819339	0.00793539	0.00860139	0.00807139
0.33	0.00805073	0.00797773	0.00780873	0.00812173	0.00859273	0.00797673	0.00824673	0.00796473	0.00863473	0.00809473
0.331	0.00806107	0.00800107	0.00784507	0.00815207	0.00861707	0.00801607	0.00825007	0.00799707	0.00864107	0.00811507
0.332	0.00808741	0.00800541	0.00785441	0.00816841	0.00864241	0.00803941	0.00827341	0.00802541	0.00867441	0.00814641
0.333	0.00810575	0.00804075	0.00787375	0.00818575	0.00867075	0.00805375	0.00830175	0.00805175	0.00869975	0.00816575
0.334	0.00813409	0.00804809	0.00791009	0.00821609	0.00870809	0.00808909	0.00831409	0.00808409	0.00871909	0.00817509
0.335	0.00816643	0.00807943	0.00795243	0.00823143	0.00875943	0.00810143	0.00834243	0.00810143	0.00874643	0.00818343
0.336	0.00818976	0.00811476	0.00799376	0.00826176	0.00877776	0.00812476	0.00837576	0.00811276	0.00877076	0.00819876
0.337	0.0081941	0.0081401	0.0080051	0.0082921	0.0088101	0.0081381	0.0084211	0.0081401	0.0088011	0.0082151
0.338	0.00823044	0.00814444	0.00801044	0.00831844	0.00882644	0.00817644	0.00844044	0.00817644	0.00882644	0.00823144
0.339	0.00825878	0.00817078	0.00802478	0.00834078	0.00884078	0.00821178	0.00844578	0.00819278	0.00883778	0.00826478
0.34	0.00827612	0.00819612	0.00803512	0.00837312	0.00884912	0.00821612	0.00846512	0.00820212	0.00886312	0.00829112
0.341	0.00831146	0.00822546	0.00806846	0.00841446	0.00888446	0.00823146	0.00848046	0.00820546	0.00890246	0.00830346
0.342	0.0083668	0.0082648	0.0080888	0.0084438	0.0089458	0.0082488	0.0085178	0.0082368	0.0089188	0.0083518
0.343	0.00840013	0.00830913	0.00812213	0.00846513	0.00896313	0.00825813	0.00852313	0.00826713	0.00894213	0.00837513
0.344	0.00841647	0.00833847	0.00812647	0.00847447	0.00897647	0.00829747	0.00854547	0.00829247	0.00898147	0.00841347
0.345	0.00842981	0.00838681	0.00814481	0.00851881	0.00901081	0.00830281	0.00857281	0.00833081	0.00899281	0.00844381
0.346	0.00846415	0.00841315	0.00816015	0.00854315	0.00904915	0.00832315	0.00858415	0.00835515	0.00902615	0.00846415
0.347	0.00848849	0.00842849	0.00819249	0.00857549	0.00907049	0.00835849	0.00861149	0.00837549	0.00904349	0.00847449
0.348	0.00851183	0.00844283	0.00821783	0.00858583	0.00910783	0.00837883	0.00863383	0.00841083	0.00907483	0.00851183
0.349	0.00853417	0.00845817	0.00823017	0.00860817	0.00913517	0.00840817	0.00864117	0.00844817	0.00910317	0.00855717
0.35	0.0085455	0.0084765	0.0082605	0.0086355	0.0091535	0.0084395	0.0086595	0.0084635	0.0091285	0.0085605
0.351	0.00856984	0.00850684	0.00827184	0.00865384	0.00917584	0.00846984	0.00867484	0.00847884	0.00917484	0.00858784
0.352	0.00858318	0.00853218	0.00830018	0.00869018	0.00921118	0.00849718	0.00871118	0.00850318	0.00919618	0.00862418
0.353	0.00860752	0.00857352	0.00833652	0.00873152	0.00921652	0.00851552	0.00873152	0.00851152	0.00922452	0.00864052
0.354	0.00863486	0.00858386	0.00837686	0.00876086	0.00923786	0.00855086	0.00874486	0.00853086	0.00926786	0.00865986
0.355	0.0086512	0.0085942	0.0083992	0.0087872	0.0092632	0.0085892	0.0087592	0.0085672	0.0092892	0.0086962
0.356	0.00867554	0.00860754	0.00842354	0.00882454	0.00928554	0.00863054	0.00877954	0.00859354	0.00931154	0.00871254
0.357	0.00869687	0.00861987	0.00843287	0.00886087	0.00931187	0.00864587	0.00880087	0.00862787	0.00933887	0.00871387
0.358	0.00873321	0.00864421	0.00844121	0.00888821	0.00934021	0.00866921	0.00883921	0.00864821	0.00936821	0.00874521
0.359	0.00873955	0.00865455	0.00847155	0.00890955	0.00934355	0.00867955	0.00884755	0.00870555	0.00938355	0.00877955
0.36	0.00874989	0.00868189	0.00850089	0.00894189	0.00938589	0.00871589	0.00886489	0.00873289	0.00940489	0.00879589
0.361	0.00876723	0.00872523	0.00853723	0.00897023	0.00940923	0.00874323	0.00888723	0.00873623	0.00942123	0.00882923
0.362	0.00879757	0.00875257	0.00855557	0.00901557	0.00941857	0.00874957	0.00890357	0.00875557	0.00947557	0.00885057
0.363	0.00882491	0.00877291	0.00857991	0.00904591	0.00943791	0.00878391	0.00891991	0.00877191	0.00949491	0.00888391
0.364	0.00884224	0.00878424	0.00859824	0.00906724	0.00946124	0.00882824	0.00895224	0.00880524	0.00953324	0.00890724
0.365	0.00885458	0.00880458	0.00861358	0.00909158	0.00947258	0.00886258	0.00896958	0.00882758	0.00956558	0.00893058
0.366	0.00887492	0.00881792	0.00863492	0.00911192	0.00948992	0.00889492	0.00898392	0.00884392	0.00959192	0.00893592
0.367	0.00891026	0.00884726	0.00866326	0.00913626	0.00952026	0.00891126	0.00899326	0.00887526	0.00960926	0.00896426
0.368	0.0089346	0.0088556	0.0086916	0.0091646	0.0095586	0.0089396	0.0090166	0.0089126	0.0096386	0.0090056
0.369	0.00896194	0.00888794	0.00872294	0.00918294	0.00957594	0.00897894	0.00903794	0.00894594	0.00966694	0.00902194
0.37	0.00897828	0.00889928	0.00874428	0.00920728	0.00960228	0.00900628	0.00905828	0.00898128	0.00970628	0.00904028
0.371	0.00901561	0.00892161	0.00877861	0.00922461	0.00962561	0.00903261	0.00910161	0.00899761	0.00972861	0.00905461
0.372	0.00904295	0.00896495	0.00880195	0.00926095	0.00965395	0.00904695	0.00913295	0.00902895	0.00975495	0.00907195
0.373	0.00906729	0.00901129	0.00883529	0.00929229	0.00968829	0.00906529	0.00917129	0.00904429	0.00976029	0.00909329
0.374	0.00909763	0.00902563	0.00886363	0.00932163	0.00970163	0.00908963	0.00920063	0.00908563	0.00978763	0.00912363
0.375	0.00911097	0.00906897	0.00887997	0.00935897	0.00972497	0.00912497	0.00921297	0.00911397	0.00980497	0.00917197
0.376	0.00911931	0.00910331	0.00891031	0.00936831	0.00973731	0.00914931	0.00924031	0.00915331	0.00982831	0.00922531
0.377	0.00914565	0.00913165	0.00893765	0.00938665	0.00976365	0.00917165	0.00928165	0.00918365	0.00984665	0.00924065
0.378	0.00916998	0.00917698	0.00895098	0.00941698	0.00978498	0.00919198	0.00930898	0.00921298	0.00986798	0.00926598
0.379	0.00918632	0.00921532	0.00897232	0.00943532	0.00983232	0.00920732	0.00933332	0.00923232	0.00990532	0.00927532
0.38	0.00920466	0.00923566	0.00900166	0.00945166	0.00987866	0.00924066	0.00933566	0.00925966	0.00995366	0.00932066
0.381	0.00921	0.009254	0.009034	0.009475	0.009892	0.009279	0.009364	0.009283	0.009996	0.009359
0.382	0.00922934	0.00929234	0.00906434	0.00949134	0.00993034	0.00929034	0.00939534	0.00930834	0.00999934	0.00937934
0.383	0.00927368	0.00932168	0.00910568	0.00953968	0.00994768	0.00931568	0.00942068	0.00934268	0.0100287	0.00939768
0.384	0.00928502	0.00934902	0.00914102	0.00954802	0.00998602	0.00936202	0.00944702	0.00937802	0.01007	0.00942802
0.385	0.00930535	0.00937035	0.00916135	0.00956335	0.0100154	0.00938435	0.00944835	0.00940935	0.0100794	0.00944535
0.386	0.00931969	0.00940069	0.00919669	0.00957569	0.0100477	0.00940769	0.00948369	0.00941069	0.0100997	0.00948069
0.387	0.00933703	0.00943703	0.00922503	0.00960103	0.010091	0.00942603	0.00952303	0.00944103	0.010127	0.00950903
0.388	0.00935737	0.00946237	0.00926037	0.00963937	0.0101214	0.00944237	0.00955137	0.00947137	0.0101514	0.00954037
0.389	0.00937971	0.00949271	0.00927871	0.00966971	0.0101487	0.00945771	0.00957871	0.00949771	0.0101707	0.00955571
0.39	0.00941105	0.00953505	0.00928905	0.00970305	0.010179	0.00948905	0.00960905	0.00950705	0.010205	0.00958705
0.391	0.00943539	0.00957339	0.00931139	0.00973239	0.0101974	0.00951939	0.00964339	0.00954239	0.0102264	0.00962339
0.392	0.00948772	0.00958672	0.00934072	0.00974772	0.0102257	0.00952872	0.00968172	0.00955972	0.0102537	0.00962672
0.393	0.00952106	0.00961206	0.00935006	0.00975606	0.0102621	0.00955506	0.00967806	0.00958606	0.0102821	0.00965106
0.394	0.0095374	0.0096334	0.0093814	0.0097864	0.0102954	0.0095814	0.0097054	0.0096234	0.0103094	0.0096934
0.395	0.00958274	0.00967274	0.00941674	0.00980174	0.0103187	0.00961274	0.00973174	0.00965274	0.0103337	0.00971074
0.396	0.00961108	0.00969108	0.00943908	0.00985908	0.0103371	0.00963908	0.00977808	0.00969908	0.0103521	0.00974808
0.397	0.00964542	0.00972242	0.00946442	0.00988742	0.0103774	0.00967342	0.00979142	0.00971442	0.0103734	0.00976942
0.398	0.00968076	0.00974776	0.00948876	0.00992076	0.0104088	0.00969776	0.00981576	0.00972976	0.0104038	0.00981676
0.399	0.00971609	0.00977209	0.00950709	0.00993309	0.0104391	0.00973709	0.00984109	0.00976509	0.0104221	0.00985209
0.4	0.00973743	0.00980243	0.00955143	0.00997043	0.0104514	0.00974743	0.00988343	0.00977343	0.0104534	0.00986343
0.401	0.00976877	0.00983877	0.00956177	0.0100088	0.0104888	0.00978677	0.00991477	0.00978877	0.0104908	0.00989177
0.402	0.00978111	0.00987111	0.00959211	0.0100541	0.0105281	0.00980811	0.00992811	0.00979611	0.0105221	0.00990011
0.403	0.00980845	0.00990045	0.00962145	0.0100714	0.0105764	0.00983445	0.00994245	0.00983045	0.0105324	0.00992145
0.404	0.00981979	0.00992879	0.00965279	0.0100968	0.0105958	0.00984579	0.00996479	0.00985979	0.0105588	0.00996979
0.405	0.00982613	0.00996113	0.00967213	0.0101281	0.0106241	0.00987613	0.0100071	0.00988313	0.0105691	0.00999713
0.406	0.00985847	0.00998647	0.00970447	0.0101385	0.0106555	0.00989647	0.0100375	0.00990547	0.0106065	0.0100165
0.407	0.0098888	0.0100068	0.0097248	0.0101658	0.0106718	0.0099148	0.0100478	0.0099548	0.0106208	0.0100318
0.408	0.00990614	0.0100251	0.00974314	0.0101931	0.0106841	0.00994014	0.0100701	0.00998014	0.0106361	0.0100621
0.409	0.00991848	0.0100475	0.00976148	0.0102235	0.0106995	0.00995748	0.0101005	0.0100125	0.0106635	0.0101055
0.41	0.00994182	0.0100878	0.00978482	0.0102748	0.0107258	0.00997382	0.0101268	0.0100238	0.0106908	0.0101248
0.411	0.00997116	0.0100932	0.00980816	0.0102842	0.0107902	0.0100062	0.0101552	0.0100392	0.0107222	0.0101552
0.412	0.0099845	0.0101135	0.0098405	0.0103195	0.0108185	0.0100555	0.0101735	0.0100545	0.0107435	0.0101775
0.413	0.00999384	0.0101538	0.00986184	0.0103268	0.0108348	0.0100808	0.0101958	0.0100908	0.0107508	0.0102158
0.414	0.0100272	0.0101952	0.00988317	0.0103732	0.0108552	0.0101062	0.0102382	0.0101082	0.0107852	0.0102502
0.415	0.0100405	0.0102235	0.00991051	0.0103955	0.0108665	0.0101345	0.0102775	0.0101405	0.0108065	0.0102645
0.416	0.0100729	0.0102359	0.00992685	0.0104289	0.0108999	0.0101559	0.0102999	0.0101629	0.0108329	0.0102999
0.417	0.0100992	0.0102612	0.00997919	0.0104362	0.0109222	0.0101802	0.0103272	0.0101792	0.0108522	0.0103462
0.418	0.0101135	0.0102905	0.0100175	0.0104595	0.0109345	0.0102015	0.0103425	0.0101865	0.0108605	0.0103575
0.419	0.0101589	0.0103199	0.0100609	0.0105069	0.0109539	0.0102309	0.0103809	0.0102159	0.0108799	0.0103909
0.42	0.0101922	0.0103492	0.0100972	0.0105272	0.0109962	0.0102522	0.0104042	0.0102362	0.0109012	0.0103972
0.421	0.0102055	0.0103795	0.0101125	0.0105535	0.0110185	0.0102735	0.0104075	0.0102455	0.0109235	0.0104235
0.422	0.0102169	0.0103909	0.0101549	0.0105759	0.0110389	0.0102969	0.0104369	0.0102749	0.0109579	0.0104559
0.423	0.0102472	0.0104162	0.0101832	0.0106062	0.0110622	0.0103032	0.0104512	0.0102832	0.0109712	0.0104682
0.424	0.0102636	0.0104276	0.0102066	0.0106346	0.0110676	0.0103256	0.0104826	0.0103256	0.0109986	0.0104806
0.425	0.0102729	0.0104419	0.0102289	0.0106509	0.0110809	0.0103619	0.0105309	0.0103379	0.0110339	0.0105099
0.426	0.0103162	0.0104462	0.0102712	0.0106722	0.0111082	0.0104042	0.0105652	0.0103592	0.0110642	0.0105182
0.427	0.0103346	0.0104586	0.0103106	0.0107096	0.0111496	0.0104336	0.0105866	0.0103986	0.0110796	0.0105366
0.428	0.0103459	0.0104899	0.0103539	0.0107509	0.0111639	0.0104689	0.0106289	0.0104229	0.0111219	0.0105609
0.429	0.0103653	0.0105253	0.0103773	0.0107623	0.0111913	0.0104693	0.0106633	0.0104833	0.0111613	0.0105873
0.43	0.0103866	0.0105456	0.0103976	0.0107796	0.0111976	0.0104866	0.0106726	0.0105246	0.0111866	0.0106206
0.431	0.0104049	0.0105689	0.0104089	0.0108089	0.0112129	0.0105099	0.0106999	0.0105529	0.0112149	0.0106419
0.432	0.0104363	0.0105793	0.0104343	0.0108303	0.0112493	0.0105143	0.0107223	0.0105863	0.0112473	0.0106593
0.433	0.0104996	0.0106086	0.0104506	0.0108586	0.0112886	0.0105256	0.0107676	0.0106176	0.0112776	0.0106806
0.434	0.0105389	0.0106349	0.0104739	0.0108709	0.0113059	0.0105559	0.0107699	0.0106489	0.0112999	0.0106999
0.435	0.0105463	0.0106323	0.0105113	0.0109163	0.0113253	0.0105753	0.0108013	0.0106883	0.0113343	0.0107173
0.436	0.0105716	0.0106526	0.0105386	0.0109506	0.0113696	0.0105926	0.0108186	0.0107196	0.0113396	0.0107336
0.437	0.010592	0.010689	0.010543	0.010962	0.011393	0.010619	0.010832	0.01075	0.011362	0.010765
0.438	0.0106173	0.0107113	0.0105693	0.0110033	0.0114363	0.0106303	0.0108633	0.0107553	0.0113853	0.0107793
0.439	0.0106326	0.0107596	0.0105966	0.0110306	0.0114726	0.0106656	0.0108836	0.0107796	0.0114086	0.0107966
0.44	0.010681	0.010773	0.01062	0.011032	0.011493	0.010693	0.010909	0.010788	0.011433	0.010814
0.441	0.0107103	0.0107993	0.0106373	0.0110483	0.0115383	0.0107273	0.0109283	0.0108343	0.0114693	0.0108223
0.442	0.0107387	0.0108257	0.0106757	0.0110957	0.0115667	0.0107537	0.0109517	0.0108597	0.0114717	0.0108617
0.443	0.010763	0.010846	0.01071	0.011095	0.011593	0.010766	0.010967	0.01086	0.011489	0.010906
0.444	0.0107713	0.0108543	0.0107403	0.0111083	0.0116163	0.0107933	0.0110083	0.0108883	0.0115183	0.0109363
0.445	0.0108157	0.0108837	0.0107667	0.0111307	0.0116427	0.0108357	0.0110507	0.0109117	0.0115457	0.0109617
0.446	0.010832	0.010893	0.010814	0.011145	0.011665	0.01086	0.01108	0.010944	0.011574	0.010981
0.447	0.0108633	0.0109123	0.0108353	0.0111653	0.0116823	0.0108683	0.0111073	0.0109763	0.0116063	0.0110183
0.448	0.0108777	0.0109337	0.0108597	0.0111727	0.0117087	0.0108877	0.0111147	0.0109987	0.0116297	0.0110467
0.449	0.0109	0.010963	0.010865	0.011192	0.01175	0.0109	0.011133	0.011016	0.011676	0.011074
0.45	0.0109194	0.0109984	0.0108894	0.0111864	0.0117724	0.0109214	0.0111534	0.0110274	0.0117014	0.0110954
0.451	0.0109527	0.0110247	0.0109147	0.0112037	0.0118157	0.0109397	0.0111857	0.0110557	0.0117167	0.0111067
0.452	0.010977	0.011065	0.010943	0.011218	0.011829	0.010965	0.011216	0.011095	0.011731	0.011124
0.453	0.0109814	0.0110904	0.0109614	0.0112324	0.0118414	0.0109874	0.0112484	0.0111064	0.0117594	0.0111544
0.454	0.0110057	0.0111237	0.0110017	0.0112497	0.0118727	0.0110257	0.0112897	0.0111627	0.0117717	0.0111527
0.455	0.0110211	0.0111481	0.0110121	0.0112591	0.0118961	0.0110461	0.0113051	0.0112141	0.0118061	0.0111851
0.456	0.0110354	0.0111624	0.0110224	0.0112854	0.0119134	0.0110884	0.0113114	0.0112384	0.0118274	0.0111914
0.457	0.0110557	0.0111797	0.0110477	0.0113167	0.0119427	0.0110977	0.0113327	0.0112497	0.0118477	0.0112167
0.458	0.0110781	0.0111921	0.0110661	0.0113291	0.0119531	0.0111301	0.0113711	0.0112821	0.0118811	0.0112671
0.459	0.0111064	0.0112114	0.0110894	0.0113334	0.0119734	0.0111624	0.0114004	0.0113074	0.0119074	0.0112904
0.46	0.0111397	0.0112207	0.0111067	0.0113657	0.0120107	0.0111667	0.0114167	0.0113387	0.0119387	0.0113167
0.461	0.0111651	0.0112561	0.0111311	0.0114031	0.0120341	0.0112031	0.0114261	0.0113541	0.0119641	0.0113301
0.462	0.0111824	0.0112814	0.0111584	0.0114374	0.0120614	0.0112134	0.0114464	0.0113844	0.0119874	0.0113624
0.463	0.0111958	0.0113098	0.0111658	0.0114558	0.0120778	0.0112308	0.0114758	0.0114198	0.0120188	0.0113848
0.464	0.0112151	0.0113501	0.0111781	0.0114831	0.0120821	0.0112361	0.0114921	0.0114271	0.0120341	0.0114001
0.465	0.0112454	0.0113824	0.0112104	0.0114964	0.0120974	0.0112574	0.0114934	0.0114674	0.0120584	0.0114324
0.466	0.0112648	0.0114138	0.0112178	0.0115208	0.0121198	0.0112848	0.0115138	0.0114818	0.0120768	0.0114768
0.467	0.0112871	0.0114291	0.0112381	0.0115441	0.0121251	0.0113081	0.0115301	0.0115111	0.0120981	0.0115031
0.468	0.0113235	0.0114535	0.0112625	0.0115855	0.0121695	0.0113395	0.0115515	0.0115375	0.0121235	0.0115405
0.469	0.0113408	0.0114768	0.0112858	0.0116108	0.0121928	0.0113648	0.0115798	0.0115598	0.0121498	0.0115768
0.47	0.0113671	0.0114961	0.0113131	0.0116331	0.0122241	0.0113811	0.0116151	0.0115931	0.0121751	0.0115991
0.471	0.0113895	0.0115145	0.0113595	0.0116405	0.0122675	0.0114095	0.0116315	0.0116245	0.0122205	0.0116075
0.472	0.0114228	0.0115128	0.0113808	0.0116798	0.0123008	0.0114408	0.0116858	0.0116508	0.0122388	0.0116258
0.473	0.0114252	0.0115462	0.0113842	0.0116962	0.0123272	0.0114812	0.0117162	0.0116962	0.0122472	0.0116462
0.474	0.0114235	0.0115645	0.0114245	0.0117185	0.0123425	0.0115115	0.0117435	0.0117055	0.0122745	0.0116715
0.475	0.0114698	0.0115928	0.0114458	0.0117238	0.0123718	0.0115418	0.0117698	0.0117238	0.0123098	0.0117008
0.476	0.0114872	0.0116232	0.0114672	0.0117442	0.0123742	0.0115672	0.0118012	0.0117422	0.0123532	0.0117302
0.477	0.0115075	0.0116445	0.0114915	0.0117945	0.0123965	0.0116005	0.0118095	0.0117705	0.0123795	0.0117395
0.478	0.0115238	0.0116668	0.0115378	0.0118228	0.0124088	0.0116048	0.0118388	0.0117938	0.0124118	0.0117588
0.479	0.0115402	0.0116922	0.0115662	0.0118502	0.0124482	0.0116202	0.0118672	0.0118142	0.0124372	0.0117822
0.48	0.0115655	0.0117165	0.0115695	0.0118595	0.0124605	0.0116605	0.0118915	0.0118425	0.0124635	0.0118085
0.481	0.0115719	0.0117439	0.0116019	0.0118959	0.0124749	0.0117099	0.0119089	0.0118539	0.0124769	0.0118379
0.482	0.0115902	0.0117872	0.0116202	0.0119092	0.0124992	0.0117412	0.0119402	0.0118602	0.0124942	0.0118612
0.483	0.0116015	0.0118235	0.0116325	0.0119045	0.0125215	0.0117685	0.0119675	0.0118685	0.0125255	0.0118745
0.484	0.0116259	0.0118559	0.0116629	0.0119419	0.0125409	0.0118009	0.0119979	0.0118869	0.0125699	0.0119099
0.485	0.0116472	0.0118762	0.0116802	0.0119562	0.0125822	0.0118252	0.0120162	0.0119042	0.0125972	0.0119392
0.486	0.0116706	0.0119096	0.0116956	0.0119736	0.0126176	0.0118756	0.0120376	0.0119316	0.0126176	0.0119526
0.487	0.0117059	0.0119349	0.0117309	0.0119749	0.0126439	0.0119129	0.0120609	0.0119589	0.0126529	0.0119889
0.488	0.0117282	0.0119572	0.0117552	0.0120002	0.0126722	0.0119492	0.0121022	0.0119872	0.0126742	0.0120032
0.489	0.0117416	0.0119866	0.0117686	0.0120266	0.0127186	0.0119846	0.0121226	0.0120156	0.0126876	0.0120366
0.49	0.0117769	0.0120039	0.0118019	0.0120469	0.0127419	0.0119989	0.0121629	0.0120319	0.0127099	0.0120849
0.491	0.0118022	0.0120262	0.0118072	0.0120892	0.0127592	0.0120352	0.0121842	0.0120512	0.0127292	0.0121062
0.492	0.0118246	0.0120486	0.0118266	0.0121096	0.0127686	0.0120546	0.0122316	0.0120856	0.0127586	0.0121316
0.493	0.0118519	0.0120769	0.0118369	0.0121129	0.0127929	0.0120829	0.0122599	0.0120799	0.0127949	0.0121699
0.494	0.0118783	0.0121053	0.0118593	0.0121423	0.0128233	0.0121093	0.0122813	0.0121013	0.0128223	0.0121833
0.495	0.0118886	0.0121066	0.0119016	0.0121676	0.0128516	0.0121196	0.0123106	0.0121146	0.0128426	0.0122096
0.496	0.0119079	0.0121219	0.0119399	0.0122089	0.0128809	0.0121429	0.0123269	0.0121459	0.0128669	0.0122409
0.497	0.0119283	0.0121263	0.0119623	0.0122353	0.0129043	0.0121963	0.0123683	0.0121673	0.0128893	0.0122753
0.498	0.0119686	0.0121796	0.0119906	0.0122676	0.0129356	0.0122386	0.0123926	0.0121796	0.0129166	0.0122976
0.499	0.012001	0.012222	0.012025	0.012304	0.012976	0.01226	0.012414	0.012198	0.012933	0.012347
0.5	0.0120403	0.0122503	0.0120473	0.0123383	0.0130113	0.0122853	0.0124613	0.0122123	0.0129623	0.0123813
0.501	0.0120636	0.0122896	0.0120546	0.0123676	0.0130336	0.0123246	0.0124826	0.0122416	0.0129956	0.0123836
0.502	0.012112	0.01232	0.012085	0.012381	0.01305	0.012349	0.012511	0.012277	0.013012	0.012403
0.503	0.0121343	0.0123243	0.0121043	0.0124033	0.0130753	0.0123883	0.0125233	0.0123093	0.0130363	0.0124363
0.504	0.0121776	0.0123636	0.0121256	0.0124366	0.0130826	0.0124096	0.0125466	0.0123456	0.0130726	0.0124646
0.505	0.012198	0.012394	0.012162	0.012473	0.013102	0.012438	0.012576	0.012372	0.013106	0.012479
0.506	0.0122153	0.0124113	0.0121893	0.0124943	0.0131203	0.0124593	0.0125983	0.0123943	0.0131533	0.0124983
0.507	0.0122787	0.0124237	0.0122147	0.0125237	0.0131437	0.0124957	0.0126217	0.0124197	0.0131917	0.0125307
0.508	0.012304	0.012462	0.012252	0.012538	0.013161	0.012531	0.012649	0.012465	0.013201	0.012557
0.509	0.0123343	0.0124803	0.0122673	0.0125733	0.0131903	0.0125513	0.0126593	0.0124993	0.0132243	0.0125843
0.51	0.0123747	0.0124757	0.0122977	0.0125967	0.0132087	0.0125747	0.0126967	0.0125287	0.0132537	0.0125977
0.511	0.012412	0.012489	0.01231	0.012622	0.013227	0.012595	0.012726	0.012545	0.013273	0.012622
0.512	0.0124254	0.0125124	0.0123304	0.0126704	0.0132544	0.0126304	0.0127564	0.0125584	0.0133164	0.0126604
0.513	0.0124577	0.0125377	0.0123597	0.0127107	0.0132817	0.0126577	0.0127827	0.0125737	0.0133577	0.0126767
0.514	0.012483	0.01255	0.012379	0.012737	0.013293	0.012664	0.012815	0.012593	0.013394	0.012733
0.515	0.0125244	0.0125794	0.0124104	0.0127634	0.0133214	0.0127044	0.0128324	0.0126054	0.0134104	0.0127534
0.516	0.0125497	0.0126177	0.0124267	0.0127627	0.0133367	0.0127327	0.0128617	0.0126217	0.0134407	0.0127797
0.517	0.012564	0.01265	0.012436	0.012781	0.013368	0.012745	0.012868	0.01265	0.01346	0.012805
0.518	0.0126174	0.0126654	0.0124774	0.0128044	0.0133864	0.0127654	0.0128994	0.0126804	0.0134794	0.0128344
0.519	0.0126497	0.0126847	0.0125067	0.0128417	0.0134277	0.0127857	0.0129167	0.0126987	0.0134997	0.0128507
0.52	0.0126791	0.0127191	0.0125391	0.0128571	0.0134471	0.0128251	0.0129431	0.0127191	0.0135191	0.0128701
0.521	0.0126954	0.0127314	0.0125524	0.0128794	0.0134614	0.0128574	0.0129674	0.0127314	0.0135434	0.0129054
0.522	0.0127287	0.0127597	0.0125757	0.0129017	0.0134777	0.0128847	0.0130067	0.0127557	0.0135697	0.0129257
0.523	0.0127421	0.0127971	0.0125861	0.0129281	0.0134991	0.0129141	0.0130211	0.0127801	0.0136011	0.0129461
0.524	0.0127824	0.0127924	0.0126064	0.0129554	0.0135144	0.0129674	0.0130484	0.0128234	0.0136214	0.0129904
0.525	0.0128048	0.0128068	0.0126338	0.0129708	0.0135518	0.0129888	0.0130728	0.0128418	0.0136438	0.0130218
0.526	0.0128381	0.0128281	0.0126611	0.0129791	0.0135621	0.0130101	0.0131141	0.0128741	0.0136621	0.0130531
0.527	0.0128614	0.0128514	0.0126644	0.0130044	0.0135914	0.0130214	0.0131474	0.0129214	0.0136884	0.0130764
0.528	0.0129128	0.0128708	0.0126918	0.0130248	0.0136118	0.0130378	0.0131688	0.0129398	0.0137278	0.0131078
0.529	0.0129291	0.0128981	0.0127101	0.0130611	0.0136331	0.0130521	0.0131851	0.0129531	0.0137501	0.0131191
0.53	0.0129664	0.0128894	0.0127414	0.0131034	0.0136764	0.0130804	0.0132104	0.0129904	0.0137634	0.0131434
0.531	0.0129868	0.0128958	0.0127578	0.0131388	0.0137118	0.0130988	0.0132588	0.0130278	0.0137988	0.0131678
0.532	0.0130191	0.0129211	0.0127801	0.0131731	0.0137521	0.0131331	0.0132951	0.0130421	0.0138131	0.0132261
0.533	0.0130435	0.0129505	0.0127975	0.0131785	0.0137835	0.0131585	0.0133345	0.0130695	0.0138445	0.0132645
0.534	0.0130708	0.0129738	0.0128338	0.0132268	0.0138068	0.0131718	0.0133438	0.0130858	0.0138698	0.0133118
0.535	0.0131111	0.0130061	0.0128601	0.0132631	0.0138161	0.0132051	0.0133671	0.0131061	0.0138921	0.0133171
0.536	0.0131205	0.0130375	0.0128755	0.0132785	0.0138325	0.0132205	0.0133915	0.0131505	0.0139105	0.0133125
0.537	0.0131548	0.0130568	0.0129078	0.0133098	0.0138568	0.0132498	0.0134378	0.0131748	0.0139518	0.0133108
0.538	0.0131772	0.0130942	0.0129262	0.0133422	0.0138792	0.0132702	0.0134442	0.0132052	0.0139812	0.0133322
0.539	0.0132185	0.0131035	0.0129645	0.0133865	0.0139275	0.0133015	0.0134575	0.0132365	0.0139905	0.0133495
0.54	0.0132328	0.0131378	0.0130088	0.0134368	0.0139598	0.0133518	0.0135068	0.0132578	0.0140118	0.0133638
0.541	0.0132452	0.0131542	0.0130412	0.0134372	0.0139922	0.0133752	0.0135442	0.0132832	0.0140192	0.0133752
0.542	0.0132725	0.0131775	0.0130725	0.0134475	0.0140245	0.0133915	0.0135695	0.0133245	0.0140665	0.0133945
0.543	0.0132899	0.0131989	0.0131019	0.0134709	0.0140459	0.0134149	0.0135899	0.0133639	0.0140749	0.0134189
0.544	0.0133092	0.0132132	0.0131242	0.0134852	0.0140682	0.0134282	0.0136012	0.0133892	0.0141172	0.0134372
0.545	0.0133385	0.0132365	0.0131535	0.0134935	0.0140945	0.0134325	0.0136315	0.0134115	0.0141405	0.0134635
0.546	0.0133539	0.0132609	0.0131829	0.0135259	0.0141169	0.0134509	0.0136609	0.0134189	0.0141779	0.0134999
0.547	0.0133762	0.0132832	0.0131942	0.0135522	0.0141492	0.0134802	0.0136902	0.0134412	0.0141992	0.0135352
0.548	0.0133925	0.0132875	0.0132295	0.0135855	0.0141775	0.0135005	0.0137305	0.0134815	0.0142335	0.0135765
0.549	0.0134259	0.0133029	0.0132409	0.0136099	0.0141989	0.0135379	0.0137479	0.0134949	0.0142469	0.0136119
0.55	0.0134472	0.0133202	0.0132722	0.0136282	0.0142292	0.0135532	0.0137932	0.0135282	0.0142892	0.0136322
0.551	0.0134556	0.0133476	0.0133106	0.0136506	0.0142346	0.0135736	0.0138216	0.0135316	0.0143116	0.0136666
0.552	0.0134839	0.0133739	0.0133189	0.0136789	0.0142649	0.0135869	0.0138559	0.0135579	0.0143599	0.0136819
0.553	0.0135062	0.0133972	0.0133342	0.0137042	0.0142902	0.0135992	0.0139022	0.0136012	0.0143882	0.0136992
0.554	0.0135336	0.0134286	0.0133646	0.0137046	0.0143286	0.0136216	0.0139276	0.0136056	0.0144206	0.0137046
0.555	0.0135529	0.0134479	0.0133979	0.0137089	0.0143509	0.0136509	0.0139549	0.0136239	0.0144469	0.0137179
0.556	0.0135763	0.0134563	0.0134113	0.0137413	0.0143823	0.0136873	0.0139893	0.0136513	0.0144913	0.0137373
0.557	0.0136016	0.0134826	0.0134216	0.0137646	0.0143996	0.0137016	0.0140086	0.0136886	0.0145216	0.0137896
0.558	0.0136399	0.0135179	0.0134499	0.0137879	0.0144209	0.0137409	0.0140359	0.0137219	0.0145459	0.0138099
0.559	0.0136693	0.0135333	0.0134593	0.0138093	0.0144513	0.0137823	0.0140553	0.0137303	0.0145653	0.0138333
0.56	0.0137136	0.0135606	0.0134896	0.0138486	0.0144646	0.0138246	0.0140806	0.0137606	0.0145736	0.0138666
0.561	0.0137339	0.0135759	0.0135129	0.0138619	0.0144809	0.0138569	0.0141159	0.0137789	0.0146029	0.0138929
0.562	0.0137463	0.0136063	0.0135343	0.0138983	0.0145023	0.0139003	0.0141383	0.0137803	0.0146403	0.0139103
0.563	0.0137686	0.0136196	0.0135906	0.0139276	0.0145406	0.0139206	0.0141536	0.0137956	0.0146616	0.0139366
0.564	0.0138	0.013654	0.013614	0.013957	0.014559	0.013964	0.014177	0.013841	0.014659	0.013968
0.565	0.0138243	0.0136833	0.0136623	0.0139883	0.0145893	0.0139723	0.0141873	0.0138693	0.0146653	0.0139963
0.566	0.0138426	0.0137056	0.0136776	0.0140086	0.0146266	0.0139766	0.0141986	0.0138946	0.0147096	0.0140316
0.567	0.013867	0.013731	0.013706	0.01405	0.014644	0.013994	0.014221	0.013913	0.01473	0.014047
0.568	0.0138773	0.0137613	0.0137493	0.0140733	0.0146643	0.0140243	0.0142373	0.0139313	0.0147433	0.0140453
0.569	0.0139027	0.0137937	0.0137757	0.0141047	0.0146977	0.0140487	0.0142537	0.0139417	0.0147967	0.0140877
0.57	0.013933	0.013821	0.013797	0.014114	0.014722	0.014071	0.014287	0.013969	0.014819	0.014107
0.571	0.0139273	0.0138303	0.0138073	0.0141443	0.0147453	0.0140893	0.0143113	0.0139943	0.0148543	0.0141303
0.572	0.0139527	0.0138557	0.0138457	0.0141447	0.0147737	0.0141137	0.0143387	0.0140287	0.0148637	0.0141547
0.573	0.013983	0.013882	0.013861	0.014147	0.014789	0.014121	0.014366	0.01405	0.014891	0.01419
0.574	0.0140113	0.0139133	0.0138903	0.0141693	0.0148163	0.0141283	0.0143853	0.0140893	0.0148993	0.0142113
0.575	0.0140457	0.0139397	0.0139217	0.0142107	0.0148397	0.0141467	0.0144377	0.0141207	0.0149287	0.0142417
0.576	0.014073	0.013964	0.013971	0.014234	0.01487	0.01417	0.014458	0.014145	0.014953	0.014258
0.577	0.0140884	0.0140014	0.0140024	0.0142684	0.0149014	0.0142004	0.0144864	0.0141934	0.0149854	0.0142924
0.578	0.0141197	0.0140337	0.0140447	0.0142847	0.0149247	0.0142217	0.0145177	0.0142347	0.0150227	0.0143027
0.579	0.014142	0.014032	0.014067	0.014308	0.014937	0.01426	0.014551	0.01425	0.01505	0.014333
0.58	0.0141634	0.0140454	0.0140944	0.0143304	0.0149754	0.0142964	0.0145624	0.0142774	0.0150804	0.0143414
0.581	0.0141947	0.0140737	0.0140957	0.0143737	0.0149877	0.0143347	0.0145787	0.0143057	0.0151337	0.0143847
0.582	0.0142391	0.0140911	0.0141131	0.0144061	0.0150261	0.0143561	0.0146041	0.0143411	0.0151741	0.0144101
0.583	0.0142644	0.0141174	0.0141314	0.0144424	0.0150444	0.0143504	0.0146134	0.0143664	0.0152084	0.0144114
0.584	0.0143017	0.0141347	0.0141697	0.0144767	0.0150777	0.0143787	0.0146417	0.0144027	0.0152317	0.0144487
0.585	0.0143101	0.0141371	0.0142061	0.0144881	0.0151131	0.0143921	0.0146661	0.0144111	0.0152601	0.0144621
0.586	0.0143284	0.0141554	0.0142344	0.0145004	0.0151504	0.0143994	0.0147094	0.0144224	0.0152694	0.0144594
0.587	0.0143527	0.0141717	0.0142527	0.0145167	0.0151697	0.0144147	0.0147467	0.0144577	0.0152957	0.0144827
0.588	0.0143881	0.0142051	0.0142651	0.0145491	0.0151971	0.0144371	0.0147621	0.0144941	0.0153321	0.0145211
0.589	0.0144244	0.0142414	0.0142934	0.0145874	0.0152274	0.0144484	0.0147784	0.0145154	0.0153474	0.0145574
0.59	0.0144468	0.0142738	0.0143188	0.0146308	0.0152618	0.0144898	0.0148068	0.0145518	0.0153618	0.0145828
0.591	0.0144681	0.0142961	0.0143381	0.0146601	0.0152881	0.0145301	0.0148321	0.0145771	0.0153841	0.0145991
0.592	0.0145084	0.0143394	0.0143474	0.0146944	0.0153234	0.0145394	0.0148374	0.0146074	0.0153954	0.0146194
0.593	0.0145308	0.0143758	0.0143528	0.0147028	0.0153538	0.0145628	0.0148628	0.0146448	0.0154158	0.0146508
0.594	0.0145631	0.0144221	0.0143711	0.0147271	0.0153871	0.0146051	0.0148811	0.0146741	0.0154511	0.0146761
0.595	0.0145975	0.0144455	0.0144065	0.0147515	0.0154155	0.0146215	0.0149265	0.0146925	0.0154655	0.0147205
0.596	0.0146228	0.0144608	0.0144278	0.0147938	0.0154408	0.0146468	0.0149558	0.0147298	0.0154868	0.0147468
0.597	0.0146611	0.0144851	0.0144541	0.0148251	0.0154541	0.0146561	0.0149841	0.0147561	0.0155221	0.0147841
0.598	0.0146865	0.0145255	0.0144795	0.0148515	0.0154635	0.0146765	0.0150275	0.0147815	0.0155515	0.0148025
0.599	0.0147038	0.0145438	0.0145018	0.0148648	0.0154818	0.0146948	0.0150668	0.0148098	0.0155648	0.0148258
0.6	0.0147362	0.0145522	0.0145312	0.0148822	0.0154962	0.0147302	0.0150892	0.0148402	0.0155852	0.0148642
0.601	0.0147615	0.0145685	0.0145625	0.0149205	0.0155275	0.0147675	0.0151145	0.0148725	0.0156065	0.0148935
0.602	0.0147898	0.0146078	0.0145808	0.0149418	0.0155638	0.0147918	0.0151438	0.0148828	0.0156358	0.0149168
0.603	0.0148242	0.0146302	0.0146312	0.0149722	0.0155852	0.0148502	0.0151702	0.0149142	0.0156752	0.0149392
0.604	0.0148535	0.0146415	0.0146765	0.0150025	0.0156115	0.0148815	0.0151935	0.0149325	0.0157045	0.0149665
0.605	0.0148888	0.0146728	0.0146958	0.0150298	0.0156368	0.0149098	0.0152348	0.0149528	0.0157328	0.0149848
0.606	0.0149052	0.0147062	0.0147192	0.0150562	0.0156572	0.0149252	0.0152532	0.0149832	0.0157592	0.0150232
0.607	0.0149305	0.0147105	0.0147385	0.0150725	0.0156855	0.0149495	0.0152755	0.0150115	0.0157935	0.0150345
0.608	0.0149539	0.0147349	0.0147599	0.0150949	0.0157109	0.0149969	0.0152929	0.0150339	0.0158039	0.0150659
0.609	0.0149752	0.0147532	0.0147892	0.0151172	0.0157282	0.0150252	0.0153062	0.0150542	0.0158392	0.0150952
0.61	0.0150105	0.0147675	0.0148115	0.0151345	0.0157605	0.0150425	0.0153415	0.0150875	0.0158695	0.0151215
0.611	0.0150369	0.0147959	0.0148399	0.0151519	0.0157819	0.0150759	0.0153599	0.0151059	0.0158979	0.0151489
0.612	0.0150542	0.0148312	0.0148692	0.0151682	0.0158042	0.0151062	0.0153922	0.0151632	0.0159212	0.0151712
0.613	0.0150926	0.0148536	0.0148966	0.0151956	0.0158416	0.0151226	0.0154346	0.0151766	0.0159456	0.0151896
0.614	0.0151209	0.0149039	0.0149219	0.0152309	0.0158719	0.0151339	0.0154549	0.0151989	0.0159709	0.0151999
0.615	0.0151472	0.0149172	0.0149572	0.0152542	0.0158892	0.0151602	0.0154822	0.0152132	0.0160172	0.0152312
0.616	0.0151866	0.0149306	0.0150016	0.0152816	0.0159136	0.0151746	0.0155106	0.0152456	0.0160756	0.0152596
0.617	0.0152109	0.0149709	0.0150199	0.0152969	0.0159559	0.0151959	0.0155219	0.0152979	0.0160979	0.0152869
0.618	0.0152312	0.0150032	0.0150502	0.0153092	0.0159842	0.0152162	0.0155402	0.0153062	0.0161282	0.0153192
0.619	0.0152616	0.0150376	0.0150756	0.0153246	0.0160096	0.0152446	0.0155806	0.0153396	0.0161446	0.0153356
0.62	0.0152789	0.0150589	0.0150919	0.0153379	0.0160309	0.0152769	0.0156139	0.0153579	0.0161549	0.0153499
0.621	0.0152973	0.0150943	0.0151263	0.0153633	0.0160393	0.0153223	0.0156443	0.0153733	0.0161923	0.0153613
0.622	0.0153436	0.0151326	0.0151636	0.0154026	0.0160616	0.0153556	0.0156776	0.0153856	0.0162226	0.0153826
0.623	0.0153549	0.0151529	0.0151959	0.0154159	0.0160729	0.0153729	0.0157069	0.0154049	0.0162489	0.0154079
0.624	0.0153793	0.0151783	0.0152373	0.0154293	0.0161003	0.0154003	0.0157113	0.0154323	0.0162723	0.0154293
0.625	0.0153996	0.0152126	0.0152696	0.0154436	0.0161326	0.0154256	0.0157396	0.0154646	0.0162946	0.0154576
0.626	0.015448	0.015227	0.015293	0.015471	0.016165	0.015426	0.015747	0.015505	0.016316	0.01548
0.627	0.0154623	0.0152403	0.0153113	0.0155033	0.0161993	0.0154553	0.0157673	0.0155363	0.0163463	0.0155123
0.628	0.0154696	0.0152486	0.0153336	0.0155286	0.0162206	0.0154816	0.0157646	0.0155626	0.0163636	0.0155356
0.629	0.015501	0.015274	0.015355	0.015563	0.016245	0.015512	0.015803	0.015596	0.016396	0.015557
0.63	0.0155203	0.0152903	0.0153713	0.0155853	0.0162523	0.0155473	0.0158443	0.0156183	0.0164103	0.0156013
0.631	0.0155406	0.0153026	0.0153836	0.0156076	0.0162686	0.0155756	0.0158856	0.0156476	0.0164396	0.0156416
0.632	0.015556	0.015314	0.015405	0.015633	0.016291	0.015607	0.015925	0.015665	0.016473	0.015681
0.633	0.0155823	0.0153473	0.0154373	0.0156623	0.0163183	0.0156193	0.0159443	0.0156943	0.0165133	0.0156983
0.634	0.0156157	0.0153767	0.0154807	0.0157137	0.0163367	0.0156407	0.0159887	0.0157527	0.0165487	0.0157217
0.635	0.015625	0.015393	0.015497	0.015755	0.016375	0.015656	0.01603	0.015797	0.016563	0.015762
0.636	0.0156633	0.0154213	0.0155303	0.0157753	0.0164163	0.0156713	0.0160543	0.0158303	0.0165713	0.0157983
0.637	0.0156797	0.0154517	0.0155387	0.0157877	0.0164517	0.0156957	0.0160717	0.0158697	0.0165967	0.0158257
0.638	0.015708	0.015482	0.015551	0.01581	0.016478	0.015713	0.016104	0.015898	0.016622	0.015866
0.639	0.0157264	0.0155174	0.0155684	0.0158404	0.0165044	0.0157304	0.0161284	0.0159164	0.0166524	0.0158724
0.64	0.0157417	0.0155487	0.0155867	0.0158617	0.0165127	0.0157477	0.0161407	0.0159327	0.0166817	0.0159007
0.641	0.015763	0.015589	0.015622	0.015888	0.016527	0.01577	0.016185	0.015944	0.016725	0.015955
0.642	0.0157984	0.0156384	0.0156384	0.0159044	0.0165434	0.0157924	0.0162174	0.0159844	0.0167394	0.0159854
0.643	0.0158127	0.0156577	0.0156837	0.0159297	0.0165707	0.0158007	0.0162347	0.0160007	0.0167587	0.0160037
0.644	0.015834	0.015673	0.01571	0.015964	0.016581	0.015825	0.016269	0.016012	0.016773	0.016028
0.645	0.0158484	0.0156994	0.0157464	0.0159904	0.0166204	0.0158664	0.0163014	0.0160314	0.0168044	0.0160574
0.646	0.0158647	0.0157227	0.0157657	0.0160297	0.0166427	0.0158817	0.0163227	0.0160537	0.0168417	0.0161017
0.647	0.0159061	0.0157621	0.0157891	0.0160631	0.0166761	0.0159281	0.0163471	0.0160671	0.0168601	0.0161311
0.648	0.0159434	0.0157964	0.0157924	0.0160814	0.0167104	0.0159564	0.0163714	0.0160874	0.0168924	0.0161614
0.649	0.0159657	0.0158427	0.0158177	0.0161037	0.0167147	0.0159797	0.0163977	0.0161197	0.0169207	0.0161947
0.65	0.0159641	0.0158681	0.0158581	0.0161191	0.0167541	0.0160071	0.0164241	0.0161431	0.0169311	0.0162301
0.651	0.0159904	0.0159104	0.0158594	0.0161574	0.0167774	0.0160374	0.0164514	0.0161644	0.0169464	0.0162514
0.652	0.0160188	0.0159358	0.0158668	0.0161858	0.0168108	0.0160658	0.0164958	0.0161978	0.0169758	0.0162718
0.653	0.0160431	0.0159521	0.0158951	0.0161921	0.0168321	0.0160651	0.0165061	0.0162131	0.0170131	0.0162831
0.654	0.0160604	0.0159814	0.0159394	0.0162094	0.0168634	0.0160784	0.0165224	0.0162234	0.0170424	0.0163244
0.655	0.0160808	0.0160008	0.0159548	0.0162328	0.0168998	0.0161098	0.0165528	0.0162578	0.0170498	0.0163308
0.656	0.0161121	0.0160391	0.0159781	0.0162561	0.0169141	0.0161201	0.0165911	0.0162901	0.0170691	0.0163521
0.657	0.0161374	0.0160544	0.0160074	0.0163014	0.0169334	0.0161484	0.0166204	0.0163004	0.0171094	0.0163884
0.658	0.0161648	0.0160588	0.0160238	0.0163428	0.0169588	0.0161668	0.0166408	0.0163308	0.0171498	0.0164188
0.659	0.0161941	0.0160611	0.0160571	0.0163771	0.0169611	0.0161901	0.0166611	0.0163581	0.0171761	0.0164451
0.66	0.0162135	0.0160785	0.0160895	0.0163985	0.0169825	0.0162045	0.0166865	0.0163895	0.0172185	0.0164705
0.661	0.0162328	0.0161138	0.0161158	0.0164328	0.0169908	0.0162358	0.0167278	0.0164428	0.0172448	0.0164788
0.662	0.0162621	0.0161401	0.0161501	0.0164601	0.0170441	0.0162711	0.0167441	0.0164521	0.0172521	0.0165121
0.663	0.0162865	0.0161695	0.0162045	0.0164715	0.0170635	0.0163275	0.0167655	0.0164825	0.0173105	0.0165555
0.664	0.0162978	0.0161838	0.0162228	0.0164818	0.0170958	0.0163568	0.0167808	0.0164958	0.0173268	0.0165908
0.665	0.0163172	0.0162112	0.0162532	0.0165142	0.0171402	0.0163702	0.0167982	0.0165112	0.0173522	0.0166172
0.666	0.0163415	0.0162325	0.0163035	0.0165485	0.0171745	0.0164165	0.0168195	0.0165435	0.0173615	0.0166415
0.667	0.0163728	0.0162558	0.0163458	0.0165858	0.0171938	0.0164398	0.0168428	0.0165618	0.0173858	0.0166668
0.668	0.0163962	0.0162622	0.0163882	0.0166132	0.0172292	0.0164522	0.0168602	0.0166022	0.0174222	0.0167052
0.669	0.0164205	0.0162795	0.0164085	0.0166315	0.0172535	0.0164665	0.0168935	0.0166245	0.0174445	0.0167325
0.67	0.0164299	0.0163289	0.0164449	0.0166509	0.0172689	0.0165009	0.0169379	0.0166399	0.0174789	0.0167509
0.671	0.0164562	0.0163422	0.0164642	0.0166802	0.0172722	0.0165102	0.0169662	0.0166772	0.0174882	0.0167842
0.672	0.0164755	0.0163855	0.0165085	0.0167125	0.0172615	0.0165355	0.0169965	0.0167105	0.0175105	0.0168135
0.673	0.0165259	0.0164049	0.0165439	0.0167499	0.0172969	0.0165549	0.0170449	0.0167299	0.0175389	0.0168539
0.674	0.0165602	0.0164222	0.0165592	0.0167822	0.0173112	0.0165682	0.0170742	0.0167562	0.0175732	0.0168822
0.675	0.0165865	0.0164565	0.0165795	0.0168155	0.0173415	0.0165865	0.0171035	0.0167985	0.0176195	0.0168955
0.676	0.0166179	0.0164849	0.0166119	0.0168469	0.0173619	0.0166019	0.0171069	0.0168159	0.0176299	0.0169109
0.677	0.0166452	0.0165012	0.0166272	0.0168902	0.0173892	0.0166372	0.0171432	0.0168372	0.0176342	0.0169332
0.678	0.0166736	0.0165326	0.0166546	0.0169226	0.0174186	0.0166706	0.0171676	0.0168676	0.0176806	0.0169426
0.679	0.0166869	0.0165739	0.0166809	0.0169309	0.0174429	0.0166789	0.0172169	0.0168989	0.0177119	0.0169669
0.68	0.0166862	0.0165912	0.0167202	0.0169472	0.0174782	0.0167132	0.0172272	0.0169312	0.0177592	0.0170042
0.681	0.0167176	0.0166196	0.0167466	0.0169526	0.0175016	0.0167286	0.0172676	0.0169736	0.0177776	0.0170296
0.682	0.0167619	0.0166509	0.0167819	0.0169919	0.0175129	0.0167479	0.0173089	0.0169839	0.0178049	0.0170609
0.683	0.0167833	0.0167003	0.0168113	0.0170303	0.0175253	0.0167513	0.0173333	0.0169933	0.0178233	0.0170903
0.684	0.0168106	0.0167306	0.0168276	0.0170546	0.0175446	0.0167786	0.0173726	0.0170266	0.0178386	0.0171046
0.685	0.0168349	0.0167679	0.0168789	0.0170719	0.0175769	0.0168159	0.0173929	0.0170539	0.0178599	0.0171259
0.686	0.0168733	0.0167973	0.0169173	0.0171153	0.0176053	0.0168443	0.0174033	0.0170743	0.0178853	0.0171403
0.687	0.0168966	0.0168286	0.0169436	0.0171546	0.0176496	0.0168756	0.0174066	0.0170956	0.0179206	0.0171816
0.688	0.0169179	0.0168579	0.0169709	0.0171999	0.0176839	0.0169079	0.0174329	0.0171129	0.0179469	0.0172179
0.689	0.0169483	0.0168853	0.0169793	0.0172313	0.0177013	0.0169373	0.0174553	0.0171403	0.0179903	0.0172623
0.69	0.0169616	0.0169216	0.0170206	0.0172786	0.0177256	0.0169536	0.0174906	0.0171616	0.0180226	0.0172696
0.691	0.016975	0.016942	0.017056	0.017308	0.017762	0.016987	0.017511	0.017184	0.018059	0.017299
0.692	0.0170113	0.0169533	0.0170723	0.0173353	0.0177933	0.0170063	0.0175293	0.0171933	0.0180903	0.0173193
0.693	0.0170416	0.0169826	0.0170916	0.0173616	0.0178036	0.0170256	0.0175566	0.0172256	0.0181026	0.0173476
0.694	0.017073	0.017003	0.017107	0.017391	0.017848	0.01706	0.017591	0.017244	0.018138	0.017373
0.695	0.0171043	0.0170223	0.0171383	0.0174113	0.0178683	0.0170853	0.0175903	0.0172673	0.0181803	0.0173913
0.696	0.0171217	0.0170667	0.0171607	0.0174307	0.0178867	0.0171167	0.0176087	0.0172997	0.0182117	0.0174257
0.697	0.017119	0.017081	0.017192	0.017461	0.01791	0.017139	0.01764	0.017312	0.018237	0.01746
0.698	0.0171463	0.0171183	0.0172183	0.0175003	0.0179403	0.0171583	0.0176613	0.0173473	0.0182693	0.0174873
0.699	0.0171757	0.0171527	0.0172427	0.0175197	0.0179737	0.0171857	0.0177277	0.0173627	0.0182927	0.0174987
0.7	0.017212	0.017165	0.017272	0.01756	0.017991	0.017228	0.017753	0.017397	0.018326	0.017509
0.701	0.0172513	0.0171883	0.0173043	0.0176063	0.0179993	0.0172493	0.0177753	0.0174193	0.0183543	0.0175433
0.702	0.0172777	0.0172077	0.0173377	0.0176467	0.0180397	0.0172697	0.0177947	0.0174457	0.0183917	0.0175607
0.703	0.017304	0.017219	0.017356	0.017663	0.018071	0.0173	0.017832	0.017462	0.018429	0.0176
0.704	0.0173294	0.0172464	0.0173814	0.0177094	0.0180864	0.0173214	0.0178604	0.0175014	0.0184634	0.0176034
0.705	0.0173567	0.0172547	0.0174057	0.0177337	0.0181087	0.0173417	0.0178727	0.0175337	0.0184727	0.0176297
0.706	0.017402	0.017258	0.017435	0.017767	0.018137	0.017376	0.017896	0.017556	0.018478	0.017639
0.707	0.0174334	0.0172804	0.0174524	0.0177734	0.0181574	0.0174184	0.0179194	0.0175784	0.0184994	0.0176514
0.708	0.0174427	0.0173027	0.0174817	0.0177917	0.0181867	0.0174427	0.0179367	0.0176027	0.0185207	0.0176877
0.709	0.0174751	0.0173261	0.0175221	0.0178081	0.0182101	0.0174741	0.0179491	0.0176331	0.0185321	0.0177231
0.71	0.0174804	0.0173424	0.0175614	0.0178324	0.0182324	0.0175084	0.0179694	0.0176514	0.0185524	0.0177354
0.711	0.0175207	0.0173597	0.0175727	0.0178637	0.0182527	0.0175377	0.0180157	0.0176757	0.0185737	0.0177657
0.712	0.0175741	0.0173951	0.0176011	0.0179031	0.0182861	0.0175701	0.0180401	0.0177061	0.0186061	0.0177901
0.713	0.0175954	0.0173934	0.0176094	0.0179254	0.0182954	0.0175984	0.0180604	0.0177334	0.0186424	0.0178054
0.714	0.0176187	0.0174187	0.0176357	0.0179337	0.0183107	0.0176327	0.0180857	0.0177577	0.0186707	0.0178187
0.715	0.0176371	0.0174401	0.0176791	0.0179621	0.0183401	0.0176541	0.0181281	0.0177791	0.0187011	0.0178631
0.716	0.0176584	0.0174824	0.0176784	0.0179904	0.0183634	0.0176834	0.0181704	0.0178044	0.0187214	0.0178894
0.717	0.0176838	0.0174938	0.0177038	0.0180228	0.0183848	0.0177058	0.0181868	0.0178228	0.0187528	0.0179148
0.718	0.0177261	0.0175191	0.0177221	0.0180501	0.0184081	0.0177411	0.0182121	0.0178491	0.0187771	0.0179391
0.719	0.0177584	0.0175234	0.0177344	0.0180734	0.0184304	0.0177554	0.0182404	0.0178804	0.0188204	0.0179674
0.72	0.0177728	0.0175678	0.0177738	0.0180998	0.0184498	0.0177818	0.0182628	0.0179098	0.0188448	0.0179958
0.721	0.0178061	0.0176031	0.0177991	0.0181301	0.0184721	0.0178071	0.0182881	0.0179521	0.0188851	0.0180331
0.722	0.0178335	0.0176265	0.0177935	0.0181565	0.0184905	0.0178405	0.0183075	0.0179785	0.0189055	0.0180635
0.723	0.0178628	0.0176558	0.0178058	0.0181838	0.0184998	0.0178688	0.0183138	0.0179898	0.0189418	0.0180958
0.724	0.0178771	0.0176811	0.0178161	0.0182141	0.0185331	0.0178931	0.0183331	0.0180171	0.0189501	0.0181171
0.725	0.0179105	0.0177075	0.0178335	0.0182315	0.0185525	0.0179325	0.0183775	0.0180295	0.0189855	0.0181345
0.726	0.0179458	0.0177398	0.0178508	0.0182568	0.0185628	0.0179548	0.0184058	0.0180558	0.0190188	0.0181588
0.727	0.0179602	0.0177862	0.0178772	0.0182662	0.0185762	0.0179672	0.0184212	0.0180772	0.0190272	0.0181812
0.728	0.0180015	0.0177895	0.0178855	0.0183055	0.0185875	0.0180015	0.0184435	0.0180835	0.0190375	0.0182205
0.729	0.0180338	0.0178138	0.0179178	0.0183288	0.0186108	0.0180518	0.0184628	0.0181198	0.0190718	0.0182588
0.73	0.0180702	0.0178222	0.0179222	0.0183452	0.0186372	0.0180702	0.0184802	0.0181402	0.0190872	0.0182692
0.731	0.0181075	0.0178395	0.0179555	0.0183775	0.0186715	0.0180995	0.0185255	0.0181645	0.0191325	0.0183025
0.732	0.0181328	0.0178688	0.0179728	0.0184268	0.0187018	0.0181378	0.0185348	0.0181948	0.0191718	0.0183338
0.733	0.0181582	0.0178872	0.0179852	0.0184582	0.0187172	0.0181832	0.0185572	0.0182072	0.0191892	0.0183762
0.734	0.0181845	0.0179095	0.0180185	0.0184955	0.0187635	0.0182035	0.0185785	0.0182265	0.0192065	0.0183905
0.735	0.0182049	0.0179269	0.0180439	0.0185219	0.0187879	0.0182279	0.0185969	0.0182549	0.0192409	0.0184059
0.736	0.0182112	0.0179482	0.0180732	0.0185572	0.0188202	0.0182532	0.0186182	0.0182732	0.0192532	0.0184192
0.737	0.0182545	0.0179705	0.0180795	0.0185815	0.0188435	0.0182795	0.0186565	0.0182925	0.0192875	0.0184415
0.738	0.0182719	0.0179949	0.0180899	0.0185969	0.0188639	0.0182919	0.0186639	0.0183209	0.0192959	0.0184449
0.739	0.0183132	0.0180342	0.0180962	0.0186102	0.0188872	0.0183292	0.0186852	0.0183702	0.0193312	0.0184822
0.74	0.0183356	0.0180386	0.0181346	0.0186366	0.0189066	0.0183456	0.0186836	0.0183936	0.0193346	0.0185176
0.741	0.0183629	0.0180719	0.0181639	0.0186519	0.0189379	0.0183659	0.0187289	0.0183969	0.0193589	0.0185489
0.742	0.0183832	0.0181082	0.0181982	0.0186642	0.0189552	0.0183852	0.0187312	0.0184282	0.0193732	0.0185642
0.743	0.0184226	0.0181396	0.0182366	0.0186846	0.0189776	0.0184176	0.0187686	0.0184556	0.0194016	0.0185986
0.744	0.0184559	0.0181649	0.0182699	0.0186979	0.0190069	0.0184409	0.0188049	0.0184949	0.0194239	0.0186179
0.745	0.0184762	0.0181832	0.0182942	0.0187112	0.0190442	0.0184622	0.0188282	0.0185222	0.0194592	0.0186402
0.746	0.0184956	0.0182086	0.0183306	0.0187316	0.0190806	0.0184876	0.0188536	0.0185506	0.0194786	0.0186816
0.747	0.0185229	0.0182239	0.0183529	0.0187659	0.0190999	0.0185259	0.0188849	0.0185829	0.0195119	0.0187039
0.748	0.0185433	0.0182513	0.0183563	0.0187843	0.0191093	0.0185653	0.0188963	0.0185993	0.0195373	0.0187263
0.749	0.0185696	0.0182686	0.0184086	0.0188276	0.0191496	0.0185746	0.0189006	0.0186126	0.0195606	0.0187406
0.75	0.0186039	0.0182689	0.0184179	0.0188529	0.0191729	0.0186189	0.0189289	0.0186479	0.0195769	0.0187799
0.751	0.0186383	0.0182953	0.0184393	0.0188933	0.0191993	0.0186493	0.0189553	0.0186893	0.0196023	0.0188143
0.752	0.0186816	0.0183266	0.0184556	0.0189046	0.0192366	0.0186666	0.0189636	0.0187106	0.0196366	0.0188246
0.753	0.018715	0.018356	0.018483	0.018938	0.019268	0.018681	0.018973	0.018724	0.019662	0.018843
0.754	0.0187533	0.0183603	0.0185013	0.0189553	0.0192853	0.0187183	0.0190023	0.0187503	0.0196823	0.0188813
0.755	0.0188056	0.0183956	0.0185566	0.0189926	0.0193046	0.0187346	0.0190246	0.0187596	0.0197226	0.0188926
0.756	0.018832	0.018426	0.018587	0.019027	0.019331	0.018755	0.01904	0.018773	0.01975	0.018905
0.757	0.0188423	0.0184523	0.0185943	0.0190343	0.0193713	0.0187733	0.0190633	0.0188173	0.0197633	0.0189183
0.758	0.0188616	0.0184796	0.0186186	0.0190466	0.0193896	0.0187956	0.0190736	0.0188606	0.0197826	0.0189316
0.759	0.01888	0.018506	0.018642	0.019078	0.019424	0.018815	0.019093	0.018872	0.019819	0.018971
0.76	0.0189103	0.0185243	0.0186723	0.0190863	0.0194393	0.0188333	0.0191153	0.0188953	0.0198333	0.0189993
0.761	0.0189267	0.0185487	0.0187047	0.0191097	0.0194777	0.0188617	0.0191647	0.0189097	0.0198537	0.0190457
0.762	0.018958	0.018591	0.018731	0.019127	0.019488	0.018866	0.019207	0.01894	0.019885	0.01906
0.763	0.0189803	0.0186113	0.0187633	0.0191693	0.0195273	0.0188863	0.0192373	0.0189593	0.0199063	0.0190753
0.764	0.0190177	0.0186377	0.0187887	0.0191907	0.0195627	0.0189037	0.0192577	0.0189987	0.0199357	0.0191117
0.765	0.019033	0.018674	0.018816	0.01922	0.019568	0.018924	0.019275	0.019068	0.019961	0.019135
0.766	0.0190744	0.0187144	0.0188384	0.0192224	0.0196004	0.0189474	0.0192934	0.0190784	0.0199864	0.0191614
0.767	0.0190927	0.0187617	0.0188557	0.0192257	0.0196217	0.0189757	0.0193047	0.0191037	0.0199927	0.0191907
0.768	0.019133	0.018771	0.018895	0.019265	0.019638	0.018987	0.019345	0.019128	0.020019	0.019219
0.769	0.0191624	0.0187844	0.0189324	0.0192834	0.0196664	0.0190134	0.0193804	0.0191404	0.0200724	0.0192614
0.77	0.0191847	0.0188237	0.0189507	0.0193017	0.0197267	0.0190537	0.0194167	0.0191857	0.0200967	0.0192667
0.771	0.019213	0.018849	0.018971	0.019334	0.019748	0.019082	0.019454	0.019221	0.020151	0.019295
0.772	0.0192414	0.0188814	0.0190114	0.0193524	0.0197834	0.0190904	0.0194774	0.0192364	0.0201824	0.0193254
0.773	0.0192607	0.0189167	0.0190277	0.0193647	0.0198187	0.0191057	0.0195047	0.0192637	0.0202207	0.0193547
0.774	0.0192811	0.0189471	0.0190531	0.0193921	0.0198501	0.0191261	0.0195261	0.0193001	0.0202511	0.0193561
0.775	0.0192864	0.0189654	0.0190894	0.0194144	0.0198724	0.0191534	0.0195394	0.0193114	0.0202944	0.0193734
0.776	0.0193147	0.0189767	0.0191187	0.0194407	0.0199017	0.0191677	0.0195717	0.0193347	0.0203307	0.0193917
0.777	0.0193431	0.0190071	0.0191321	0.0194771	0.0199431	0.0192071	0.0196011	0.0193571	0.0203581	0.0194161
0.778	0.0193564	0.0190334	0.0191534	0.0195294	0.0199664	0.0192474	0.0196344	0.0193754	0.0203984	0.0194324
0.779	0.0193688	0.0190748	0.0191898	0.0195528	0.0199958	0.0192668	0.0196678	0.0193938	0.0204368	0.0194528
0.78	0.0193991	0.0191161	0.0192211	0.0195861	0.0199991	0.0192991	0.0196691	0.0194231	0.0204701	0.0194661
0.781	0.0194334	0.0191654	0.0192384	0.0196204	0.0200184	0.0193444	0.0197064	0.0194664	0.0204894	0.0194794
0.782	0.0194728	0.0191798	0.0192788	0.0196358	0.0200618	0.0193628	0.0197358	0.0194948	0.0205168	0.0195188
0.783	0.0195151	0.0192041	0.0193001	0.0196731	0.0200881	0.0193871	0.0197511	0.0195211	0.0205561	0.0195661
0.784	0.0195454	0.0192374	0.0193314	0.0197034	0.0201164	0.0194174	0.0197864	0.0195524	0.0205734	0.0195784
0.785	0.0195638	0.0192698	0.0193678	0.0197138	0.0201438	0.0194318	0.0198128	0.0195808	0.0206048	0.0195988
0.786	0.0195911	0.0193091	0.0193921	0.0197341	0.0201791	0.0194361	0.0198511	0.0196161	0.0206271	0.0196161
0.787	0.0196245	0.0193455	0.0194225	0.0197685	0.0202115	0.0194655	0.0198605	0.0196505	0.0206515	0.0196385
0.788	0.0196688	0.0193718	0.0194728	0.0197908	0.0202468	0.0194968	0.0199028	0.0196738	0.0206798	0.0196618
0.789	0.0196951	0.0194041	0.0195031	0.0198161	0.0202641	0.0195101	0.0199321	0.0196951	0.0207021	0.0196861
0.79	0.0197125	0.0194415	0.0195405	0.0198495	0.0202855	0.0195585	0.0199595	0.0197275	0.0207555	0.0197205
0.791	0.0197408	0.0194518	0.0195588	0.0198898	0.0203108	0.0195728	0.0200048	0.0197398	0.0207958	0.0197438
0.792	0.0197722	0.0194782	0.0196002	0.0199142	0.0203302	0.0195972	0.0200182	0.0197622	0.0208472	0.0197622
0.793	0.0197895	0.0194905	0.0196315	0.0199385	0.0203705	0.0196155	0.0200535	0.0198035	0.0208815	0.0197835
0.794	0.0198168	0.0195068	0.0196518	0.0199408	0.0203928	0.0196438	0.0200858	0.0198168	0.0209008	0.0198218
0.795	0.0198422	0.0195332	0.0196752	0.0199672	0.0204092	0.0196732	0.0201132	0.0198332	0.0209342	0.0198672
0.796	0.0198585	0.0195525	0.0196875	0.0199925	0.0204295	0.0196935	0.0201145	0.0198555	0.0209725	0.0198805
0.797	0.0198709	0.0195699	0.0197139	0.0200049	0.0204309	0.0197149	0.0201389	0.0198969	0.0209819	0.0199119
0.798	0.0199112	0.0195782	0.0197342	0.0200272	0.0204412	0.0197492	0.0201632	0.0199252	0.0210052	0.0199422
0.799	0.0199385	0.0195865	0.0197755	0.0200405	0.0204745	0.0197565	0.0201785	0.0199585	0.0210335	0.0199725
0.8	0.0199499	0.0196019	0.0198079	0.0200769	0.0205069	0.0197849	0.0201969	0.0199779	0.0210459	0.0200039
0.801	0.0199762	0.0196522	0.0198232	0.0201042	0.0205352	0.0198092	0.0202212	0.0199942	0.0210912	0.0200382
0.802	0.0199955	0.0196745	0.0198685	0.0201115	0.0205545	0.0198265	0.0202315	0.0200105	0.0211275	0.0200815
0.803	0.0200149	0.0197099	0.0198709	0.0201269	0.0205769	0.0198499	0.0202659	0.0200259	0.0211469	0.0200969
0.804	0.0200442	0.0197312	0.0198922	0.0201612	0.0205992	0.0198832	0.0203052	0.0200572	0.0211782	0.0201112
0.805	0.0200686	0.0197386	0.0199266	0.0202096	0.0206336	0.0199316	0.0203196	0.0200866	0.0212156	0.0201506
0.806	0.0200909	0.0197699	0.0199679	0.0202499	0.0206549	0.0199639	0.0203509	0.0201159	0.0212229	0.0201699
0.807	0.0201152	0.0198012	0.0199782	0.0202822	0.0206882	0.0199752	0.0203862	0.0201332	0.0212412	0.0202012
0.808	0.0201446	0.0198156	0.0199936	0.0203166	0.0207116	0.0200006	0.0204326	0.0201496	0.0212566	0.0202566
0.809	0.0201519	0.0198429	0.0200299	0.0203359	0.0207289	0.0200219	0.0204459	0.0201349	0.0212979	0.0202939
0.81	0.0201973	0.0198563	0.0200713	0.0203733	0.0207423	0.0200403	0.0204653	0.0201473	0.0213283	0.0203133
0.811	0.0202166	0.0198786	0.0200906	0.0203826	0.0207456	0.0200786	0.0204786	0.0201876	0.0213576	0.0203326
0.812	0.0202559	0.0199239	0.0201239	0.0204089	0.0207739	0.0200969	0.0205129	0.0202239	0.0213829	0.0203619
0.813	0.0202833	0.0199343	0.0201483	0.0204463	0.0208323	0.0201003	0.0205393	0.0202523	0.0214133	0.0204053
0.814	0.0203006	0.0199686	0.0201706	0.0204746	0.0208696	0.0201076	0.0205516	0.0202696	0.0214346	0.0204356
0.815	0.0203209	0.0199939	0.0202069	0.0205039	0.0208909	0.0201369	0.0205779	0.0202979	0.0214629	0.0204709
0.816	0.0203463	0.0200273	0.0202263	0.0205133	0.0209053	0.0201523	0.0206063	0.0203253	0.0214803	0.0204943
0.817	0.0203826	0.0200616	0.0202416	0.0205416	0.0209246	0.0201766	0.0206186	0.0203726	0.0215076	0.0205116
0.818	0.020417	0.020091	0.020266	0.020586	0.02095	0.020216	0.020645	0.020417	0.021527	0.020531
0.819	0.0204393	0.0200993	0.0203123	0.0205943	0.0209733	0.0202393	0.0206633	0.0204323	0.0215623	0.0205583
0.82	0.0204566	0.0201146	0.0203526	0.0206116	0.0210076	0.0202596	0.0206896	0.0204616	0.0215876	0.0205826
0.821	0.020482	0.020136	0.020372	0.020636	0.021043	0.020305	0.020717	0.020498	0.021594	0.020612
0.822	0.0204843	0.0201383	0.0204173	0.0206653	0.0210613	0.0203293	0.0207433	0.0205203	0.0215983	0.0206293
0.823	0.0205197	0.0201647	0.0204277	0.0206927	0.0211077	0.0203537	0.0207797	0.0205437	0.0216407	0.0206547
0.824	0.020541	0.020182	0.020445	0.020715	0.02113	0.020368	0.02081	0.020564	0.021676	0.02069
0.825	0.0205683	0.0201993	0.0204713	0.0207363	0.0211603	0.0203883	0.0208543	0.0205783	0.0216873	0.0207173
0.826	0.0205867	0.0202067	0.0205147	0.0207547	0.0211907	0.0204227	0.0208447	0.0206157	0.0217117	0.0207647
0.827	0.020618	0.020215	0.020549	0.020792	0.021219	0.020442	0.020865	0.020615	0.021748	0.020791
0.828	0.0206563	0.0202573	0.0205773	0.0208163	0.0212373	0.0204583	0.0208863	0.0206493	0.0217833	0.0208093
0.829	0.0206987	0.0202997	0.0205857	0.0208467	0.0212487	0.0204797	0.0209137	0.0206727	0.0218077	0.0208567
0.83	0.020727	0.020344	0.020594	0.020897	0.021267	0.020501	0.020952	0.020699	0.021834	0.020888
0.831	0.0207564	0.0203714	0.0206144	0.0209074	0.0213074	0.0205144	0.0209864	0.0207124	0.0218804	0.0209204
0.832	0.0207767	0.0203937	0.0206567	0.0209357	0.0213327	0.0205287	0.0210207	0.0207227	0.0218867	0.0209547
0.833	0.020801	0.020396	0.020696	0.020965	0.021349	0.020555	0.021061	0.020732	0.021951	0.02099
0.834	0.0208204	0.0204294	0.0207174	0.0210004	0.0213984	0.0205734	0.0210924	0.0207564	0.0219724	0.0210174
0.835	0.0208497	0.0204607	0.0207237	0.0210237	0.0214177	0.0205987	0.0211127	0.0207777	0.0220007	0.0210237
0.836	0.0208641	0.0205001	0.0207561	0.0210621	0.0214571	0.0206231	0.0211671	0.0208311	0.0220271	0.0210651
0.837	0.0208984	0.0205264	0.0207834	0.0211044	0.0214884	0.0206474	0.0211904	0.0208624	0.0220504	0.0211094
0.838	0.0209337	0.0205567	0.0208167	0.0211317	0.0214897	0.0206747	0.0212147	0.0208907	0.0220877	0.0211467
0.839	0.0209741	0.0205751	0.0208641	0.0211461	0.0215271	0.0207021	0.0212391	0.0209141	0.0221081	0.0211651
0.84	0.0210024	0.0206014	0.0208934	0.0211554	0.0215464	0.0207434	0.0212554	0.0209214	0.0221414	0.0211934
0.841	0.0210357	0.0206327	0.0209237	0.0212037	0.0215807	0.0207627	0.0212827	0.0209347	0.0221827	0.0212287
0.842	0.0210701	0.0206631	0.0209341	0.0212341	0.0215881	0.0208051	0.0212921	0.0209561	0.0222071	0.0212521
0.843	0.0211064	0.0206824	0.0209314	0.0212584	0.0216214	0.0208174	0.0213104	0.0209734	0.0222244	0.0212994
0.844	0.0211268	0.0206828	0.0209568	0.0213058	0.0216458	0.0208418	0.0213498	0.0209878	0.0222478	0.0213228
0.845	0.0211491	0.0207071	0.0209941	0.0213481	0.0216781	0.0208781	0.0213791	0.0210241	0.0222701	0.0213491
0.846	0.0211824	0.0207294	0.0210244	0.0213864	0.0217134	0.0208984	0.0214054	0.0210394	0.0222964	0.0213504
0.847	0.0212108	0.0207548	0.0210378	0.0214268	0.0217438	0.0209298	0.0214398	0.0210688	0.0223328	0.0213758
0.848	0.0212401	0.0207871	0.0210481	0.0214621	0.0217811	0.0209611	0.0214671	0.0210771	0.0223581	0.0214031
0.849	0.0212665	0.0208075	0.0210525	0.0214775	0.0218165	0.0209855	0.0214805	0.0211105	0.0224005	0.0214245
0.85	0.0213128	0.0208318	0.0210708	0.0215008	0.0218258	0.0210158	0.0215078	0.0211138	0.0224328	0.0214468
0.851	0.0213471	0.0208681	0.0210801	0.0215251	0.0218411	0.0210641	0.0215061	0.0211251	0.0224611	0.0214721
0.852	0.0213595	0.0208825	0.0211075	0.0215355	0.0218605	0.0210865	0.0215305	0.0211445	0.0224685	0.0215035
0.853	0.0213788	0.0208938	0.0211328	0.0215598	0.0218948	0.0211068	0.0215478	0.0211668	0.0225098	0.0215078
0.854	0.0214012	0.0209152	0.0211572	0.0216022	0.0219002	0.0211212	0.0215712	0.0212032	0.0225342	0.0215382
0.855	0.0214125	0.0209455	0.0211885	0.0216145	0.0219115	0.0211405	0.0216035	0.0212425	0.0225645	0.0215685
0.856	0.0214348	0.0209648	0.0212218	0.0216268	0.0219328	0.0211658	0.0216298	0.0212698	0.0225978	0.0216028
0.857	0.0214592	0.0209822	0.0212472	0.0216332	0.0219682	0.0211832	0.0216552	0.0212962	0.0226352	0.0216272
0.858	0.0214925	0.0209965	0.0212695	0.0216485	0.0219785	0.0212175	0.0216675	0.0213295	0.0226725	0.0216365
0.859	0.0215248	0.0210278	0.0213058	0.0216738	0.0220018	0.0212358	0.0216868	0.0213638	0.0227138	0.0216648
0.86	0.0215632	0.0210592	0.0213302	0.0217032	0.0220302	0.0212582	0.0217062	0.0213872	0.0227362	0.0216872
0.861	0.0215965	0.0210765	0.0213525	0.0217235	0.0220095	0.0212765	0.0217225	0.0214045	0.0227765	0.0216915
0.862	0.0216189	0.0210939	0.0213679	0.0217429	0.0220319	0.0213079	0.0217409	0.0214359	0.0227969	0.0217099
0.863	0.0216482	0.0211272	0.0213932	0.0217762	0.0220452	0.0213292	0.0217432	0.0214592	0.0228392	0.0217512
0.864	0.0216685	0.0211475	0.0214165	0.0217825	0.0220585	0.0213485	0.0217575	0.0215035	0.0228725	0.0217675
0.865	0.0216869	0.0211599	0.0214399	0.0218119	0.0220749	0.0213779	0.0217859	0.0215219	0.0229109	0.0217939
0.866	0.0216962	0.0212092	0.0214622	0.0218122	0.0220802	0.0213992	0.0218042	0.0215302	0.0229132	0.0218252
0.867	0.0216966	0.0212206	0.0215026	0.0218426	0.0221156	0.0214276	0.0218376	0.0215646	0.0229396	0.0218476
0.868	0.0217109	0.0212489	0.0215309	0.0218479	0.0221599	0.0214839	0.0218439	0.0215909	0.0229619	0.0218659
0.869	0.0217362	0.0212862	0.0215392	0.0218852	0.0221982	0.0215182	0.0218662	0.0216082	0.0229932	0.0218922
0.87	0.0217706	0.0213126	0.0215686	0.0219066	0.0222156	0.0215366	0.0218776	0.0216196	0.0230106	0.0219096
0.871	0.0217819	0.0213349	0.0215909	0.0219199	0.0222319	0.0215619	0.0218869	0.0216649	0.0230639	0.0219449
0.872	0.0218082	0.0213652	0.0216312	0.0219482	0.0222622	0.0215742	0.0219022	0.0216982	0.0230962	0.0219762
0.873	0.0218146	0.0213816	0.0216656	0.0219606	0.0222996	0.0215806	0.0219276	0.0217186	0.0231266	0.0219876
0.874	0.0218349	0.0214019	0.0216989	0.0219889	0.0223109	0.0216119	0.0219659	0.0217289	0.0231449	0.0220319
0.875	0.0218493	0.0214263	0.0217153	0.0220153	0.0223573	0.0216413	0.0219843	0.0217433	0.0231693	0.0220523
0.876	0.0218766	0.0214466	0.0217326	0.0220426	0.0223686	0.0216676	0.0220306	0.0217876	0.0231906	0.0220806
0.877	0.0219159	0.0214619	0.0217739	0.0220519	0.0223869	0.0216919	0.0220509	0.0218269	0.0232149	0.0221089
0.878	0.0219503	0.0215233	0.0217833	0.0220953	0.0224073	0.0217263	0.0220873	0.0218683	0.0232373	0.0221513
0.879	0.0219676	0.0215386	0.0218086	0.0221216	0.0224476	0.0217686	0.0221096	0.0218806	0.0232396	0.0221746
0.88	0.021987	0.021553	0.021834	0.022152	0.022466	0.021794	0.022143	0.021897	0.02326	0.022199
0.881	0.0220153	0.0215893	0.0218613	0.0221783	0.0225153	0.0218183	0.0221703	0.0219073	0.0232663	0.0222203
0.882	0.0220436	0.0216066	0.0218786	0.0221956	0.0225306	0.0218486	0.0221946	0.0219276	0.0232936	0.0222556
0.883	0.022074	0.021624	0.021908	0.02221	0.022552	0.021876	0.022214	0.02195	0.023315	0.022265
0.884	0.0221053	0.0216593	0.0219093	0.0222273	0.0225943	0.0218923	0.0222353	0.0219643	0.0233553	0.0223083
0.885	0.0221286	0.0216826	0.0219266	0.0222486	0.0226206	0.0219256	0.0222546	0.0219836	0.0233886	0.0223366
0.886	0.022162	0.021706	0.021951	0.02227	0.022641	0.021962	0.02227	0.022005	0.023423	0.022351
0.887	0.0221793	0.0217373	0.0219773	0.0222873	0.0226613	0.0219813	0.0223103	0.0220203	0.0234673	0.0223793
0.888	0.0222097	0.0217587	0.0219977	0.0223217	0.0226947	0.0220167	0.0223437	0.0220547	0.0234777	0.0223977
0.889	0.022255	0.021787	0.022023	0.022367	0.022726	0.022048	0.022385	0.022061	0.02351	0.022419
0.89	0.0222683	0.0218123	0.0220503	0.0223803	0.0227493	0.0220723	0.0223983	0.0220913	0.0235253	0.0224513
0.891	0.0222867	0.0218397	0.0220807	0.0224147	0.0227687	0.0220907	0.0224157	0.0221207	0.0235607	0.0224847
0.892	0.022317	0.021863	0.022095	0.022445	0.02279	0.022124	0.022423	0.022151	0.023581	0.022497
0.893	0.0223494	0.0218964	0.0221304	0.0224634	0.0228164	0.0221564	0.0224414	0.0221744	0.0235944	0.0225174
0.894	0.0223787	0.0219257	0.0221667	0.0224937	0.0228457	0.0221807	0.0224317	0.0221817	0.0236327	0.0225377
0.895	0.022409	0.021935	0.022181	0.022522	0.022882	0.022216	0.022468	0.022204	0.023657	0.02256
0.896	0.0224374	0.0219614	0.0221994	0.0225504	0.0229134	0.0222514	0.0225004	0.0222424	0.0236824	0.0225704
0.897	0.0224517	0.0219597	0.0222407	0.0225497	0.0229337	0.0222697	0.0225277	0.0222657	0.0237117	0.0225987
0.898	0.022492	0.021982	0.022266	0.022582	0.022973	0.022288	0.022548	0.022302	0.023767	0.022634
0.899	0.0225244	0.0219984	0.0222814	0.0226194	0.0229874	0.0223194	0.0225784	0.0223294	0.0237834	0.0226524
0.9	0.0225267	0.0220117	0.0223107	0.0226507	0.0230217	0.0223567	0.0225997	0.0223557	0.0238107	0.0226867
0.901	0.0225481	0.0220411	0.0223371	0.0226871	0.0230531	0.0223751	0.0226161	0.0223931	0.0238361	0.0227091
0.902	0.0225604	0.0220784	0.0223564	0.0227204	0.0230754	0.0224054	0.0226474	0.0224174	0.0238364	0.0227394
0.903	0.0225697	0.0220887	0.0223807	0.0227607	0.0231077	0.0224487	0.0226927	0.0224557	0.0238737	0.0227477
0.904	0.0226061	0.0221331	0.0223981	0.0227961	0.0231441	0.0224791	0.0227361	0.0224841	0.0238891	0.0227901
0.905	0.0226384	0.0221454	0.0224364	0.0228134	0.0231514	0.0225244	0.0227524	0.0225204	0.0239004	0.0228244
0.906	0.0226628	0.0221738	0.0224698	0.0228498	0.0231748	0.0225418	0.0227738	0.0225318	0.0239348	0.0228478
0.907	0.0226991	0.0222001	0.0224911	0.0228741	0.0231961	0.0225491	0.0227851	0.0225451	0.0239571	0.0228781
0.908	0.0227324	0.0222284	0.0224994	0.0228854	0.0232114	0.0225594	0.0228224	0.0225664	0.0239824	0.0229044
0.909	0.0227488	0.0222498	0.0225188	0.0228968	0.0232458	0.0225698	0.0228478	0.0225898	0.0240208	0.0229318
0.91	0.0227621	0.0222731	0.0225321	0.0229321	0.0232711	0.0225991	0.0228731	0.0226101	0.0240511	0.0229471
0.911	0.0227844	0.0223164	0.0225634	0.0229454	0.0233174	0.0226194	0.0229094	0.0226294	0.0240734	0.0229764
0.912	0.0227978	0.0223538	0.0225848	0.0229748	0.0233418	0.0226508	0.0229378	0.0226588	0.0241318	0.0230028
0.913	0.0228071	0.0223861	0.0226191	0.0229981	0.0233511	0.0226811	0.0229471	0.0226871	0.0241471	0.0230331
0.914	0.0228385	0.0224445	0.0226405	0.0230125	0.0233835	0.0226915	0.0229715	0.0227085	0.0241765	0.0230445
0.915	0.0228488	0.0224778	0.0226568	0.0230398	0.0233848	0.0227298	0.0229968	0.0227438	0.0241858	0.0230808
0.916	0.0228711	0.0225101	0.0226721	0.0230521	0.0234241	0.0227681	0.0230211	0.0227811	0.0242101	0.0231001
0.917	0.0228885	0.0225325	0.0226865	0.0230895	0.0234375	0.0227885	0.0230605	0.0228085	0.0242345	0.0231085
0.918	0.0229118	0.0225758	0.0227198	0.0231108	0.0234918	0.0228048	0.0230758	0.0228198	0.0242498	0.0231328
0.919	0.0229362	0.0226142	0.0227552	0.0231202	0.0234962	0.0228312	0.0231032	0.0228582	0.0242712	0.0231432
0.92	0.0229575	0.0226465	0.0227695	0.0231445	0.0235085	0.0228445	0.0231195	0.0228925	0.0243225	0.0231945
0.921	0.0229868	0.0226678	0.0227928	0.0231918	0.0235208	0.0228688	0.0231478	0.0229138	0.0243348	0.0232128
0.922	0.0230122	0.0227002	0.0228092	0.0231962	0.0235432	0.0228932	0.0231842	0.0229332	0.0243512	0.0232382
0.923	0.0230395	0.0227275	0.0228355	0.0232165	0.0235765	0.0228995	0.0232185	0.0229425	0.0243785	0.0232845
0.924	0.0230669	0.0227629	0.0228699	0.0232409	0.0236089	0.0229199	0.0232539	0.0229619	0.0244189	0.0233179
0.925	0.0230862	0.0227762	0.0228932	0.0232632	0.0236392	0.0229232	0.0232752	0.0229822	0.0244512	0.0233372
0.926	0.0231035	0.0228075	0.0229205	0.0232895	0.0236805	0.0229625	0.0232965	0.0230075	0.0244625	0.0233535
0.927	0.0231239	0.0228279	0.0229599	0.0233069	0.0236959	0.0229909	0.0233139	0.0230339	0.0244899	0.0233779
0.928	0.0231332	0.0228382	0.0229882	0.0233152	0.0237282	0.0230052	0.0233402	0.0230522	0.0245272	0.0233952
0.929	0.0231535	0.0228505	0.0230215	0.0233305	0.0237565	0.0230475	0.0233385	0.0231085	0.0245395	0.0234295
0.93	0.0231759	0.0228799	0.0230599	0.0233419	0.0237719	0.0230609	0.0233589	0.0231239	0.0245799	0.0234379
0.931	0.0231962	0.0228982	0.0231002	0.0233742	0.0238012	0.0231062	0.0233942	0.0231512	0.0246102	0.0234512
0.932	0.0232186	0.0229146	0.0231286	0.0234176	0.0238046	0.0231326	0.0234046	0.0231696	0.0246506	0.0234776
0.933	0.0232439	0.0229259	0.0231609	0.0234599	0.0238179	0.0231599	0.0234369	0.0231949	0.0246709	0.0234999
0.934	0.0232632	0.0229532	0.0231932	0.0234892	0.0238282	0.0232042	0.0234692	0.0232102	0.0247062	0.0235302
0.935	0.0232966	0.0229816	0.0232146	0.0234986	0.0238636	0.0232196	0.0234966	0.0232396	0.0247206	0.0235596
0.936	0.0233159	0.0230099	0.0232599	0.0235239	0.0238959	0.0232579	0.0235119	0.0232529	0.0247549	0.0235719
0.937	0.0233383	0.0230293	0.0232673	0.0235713	0.0239403	0.0232953	0.0235473	0.0232753	0.0247853	0.0235933
0.938	0.0233616	0.0230596	0.0233046	0.0236036	0.0239746	0.0233166	0.0235586	0.0233136	0.0248106	0.0236026
0.939	0.0234059	0.0231159	0.0233519	0.0236269	0.0239969	0.0233499	0.0235819	0.0233329	0.0248369	0.0236229
0.94	0.0234403	0.0231393	0.0233953	0.0236503	0.0240313	0.0233953	0.0235963	0.0233573	0.0248663	0.0236393
0.941	0.0234596	0.0231716	0.0234256	0.0236646	0.0240656	0.0234366	0.0236396	0.0233816	0.0248936	0.0236906
0.942	0.0234739	0.0231949	0.0234589	0.0237089	0.0241009	0.0234659	0.0236639	0.0234029	0.0249129	0.0237169
0.943	0.0235003	0.0231903	0.0234823	0.0237373	0.0241273	0.0234843	0.0236813	0.0234413	0.0249253	0.0237543
0.944	0.0235356	0.0232046	0.0235016	0.0237696	0.0241526	0.0235316	0.0236916	0.0234806	0.0249536	0.0237826
0.945	0.02356	0.02322	0.023534	0.023786	0.024181	0.023563	0.023698	0.023501	0.025002	0.023799
0.946	0.0235793	0.0232463	0.0235463	0.0238073	0.0242173	0.0236043	0.0237363	0.0235303	0.0250273	0.0238323
0.947	0.0236016	0.0232796	0.0235656	0.0238286	0.0242376	0.0236276	0.0237556	0.0235476	0.0250496	0.0238516
0.948	0.023633	0.023294	0.023594	0.023858	0.024266	0.023663	0.023764	0.023567	0.025099	0.023878
0.949	0.0236823	0.0233173	0.0236213	0.0238933	0.0242983	0.0236773	0.0237963	0.0235883	0.0251293	0.0239103
0.95	0.0237097	0.0233517	0.0236447	0.0239457	0.0243207	0.0237217	0.0238227	0.0236077	0.0251497	0.0239287
0.951	0.023731	0.023387	0.023666	0.023972	0.024371	0.023744	0.023853	0.023617	0.025183	0.02397
0.952	0.0237443	0.0233993	0.0236843	0.0239963	0.0244013	0.0237563	0.0238663	0.0236483	0.0252053	0.0240093
0.953	0.0237597	0.0234247	0.0237067	0.0240297	0.0244257	0.0237797	0.0239057	0.0236607	0.0252257	0.0240357
0.954	0.02378	0.023437	0.023724	0.024046	0.024456	0.023842	0.023939	0.023682	0.025258	0.024068
0.955	0.0237903	0.0234473	0.0237553	0.0240723	0.0244943	0.0238873	0.0239683	0.0237343	0.0252923	0.0240973
0.956	0.0238117	0.0234847	0.0237667	0.0240877	0.0245067	0.0239057	0.0240097	0.0237637	0.0253107	0.0241207
0.957	0.02386	0.023501	0.023782	0.024129	0.024518	0.023923	0.024032	0.023786	0.025334	0.024142
0.958	0.0238934	0.0235214	0.0237954	0.0241424	0.0245624	0.0239374	0.0240514	0.0238094	0.0253794	0.0241784
0.959	0.0239137	0.0235357	0.0238087	0.0241757	0.0245957	0.0239607	0.0240757	0.0238357	0.0254107	0.0242257
0.96	0.023936	0.023553	0.02383	0.024188	0.02463	0.02398	0.024094	0.023875	0.025468	0.024256
0.961	0.0239614	0.0235794	0.0238714	0.0242144	0.0246614	0.0239984	0.0241204	0.0238914	0.0254894	0.0242894
0.962	0.0239947	0.0235957	0.0238977	0.0242287	0.0246907	0.0240087	0.0241237	0.0238957	0.0255077	0.0243327
0.963	0.0240291	0.0236071	0.0239311	0.0242631	0.0247221	0.0240341	0.0241511	0.0239101	0.0255241	0.0243531
0.964	0.0240384	0.0236654	0.0239564	0.0242834	0.0247244	0.0240724	0.0241764	0.0239444	0.0255424	0.0243754
0.965	0.0240697	0.0236737	0.0239977	0.0243137	0.0247547	0.0240897	0.0241797	0.0239717	0.0255627	0.0243957
0.966	0.0241041	0.0236911	0.0240121	0.0243321	0.0247721	0.0241321	0.0241801	0.0240291	0.0256081	0.0244411
0.967	0.0241194	0.0237054	0.0240194	0.0243504	0.0247994	0.0241594	0.0241934	0.0240554	0.0256314	0.0244714
0.968	0.0241287	0.0237087	0.0240507	0.0243657	0.0248277	0.0241837	0.0242217	0.0240727	0.0256597	0.0244927
0.969	0.0241661	0.0237071	0.0240721	0.0243871	0.0248561	0.0241961	0.0242431	0.0240831	0.0256811	0.0245191
0.97	0.0241734	0.0237294	0.0240914	0.0244124	0.0248664	0.0242314	0.0242804	0.0240994	0.0257284	0.0245434
0.971	0.0241838	0.0237628	0.0241008	0.0244218	0.0249028	0.0242608	0.0243038	0.0241038	0.0257328	0.0245658
0.972	0.0242091	0.0238111	0.0241161	0.0244531	0.0249341	0.0242961	0.0243391	0.0241221	0.0257471	0.0245801
0.973	0.0242494	0.0238494	0.0241434	0.0244774	0.0249514	0.0243204	0.0243614	0.0241444	0.0257664	0.0246134
0.974	0.0242838	0.0238778	0.0241928	0.0244938	0.0249638	0.0243558	0.0243938	0.0241658	0.0258298	0.0246418
0.975	0.0243121	0.0239041	0.0242031	0.0245161	0.0249881	0.0243701	0.0244221	0.0241741	0.0258591	0.0246641
0.976	0.0243345	0.0239245	0.0242205	0.0245275	0.0250185	0.0243915	0.0244385	0.0241985	0.0258735	0.0246685
0.977	0.0243578	0.0239348	0.0242528	0.0245448	0.0250318	0.0244198	0.0244688	0.0242318	0.0259188	0.0247118
0.978	0.0243761	0.0239401	0.0242841	0.0245731	0.0250641	0.0244451	0.0244901	0.0242401	0.0259411	0.0247451
0.979	0.0243885	0.0239685	0.0243135	0.0245865	0.0250905	0.0244785	0.0245155	0.0242675	0.0259585	0.0247635
0.98	0.0244018	0.0239848	0.0243358	0.0246138	0.0251188	0.0245208	0.0245448	0.0242918	0.0259808	0.0247898
0.981	0.0244262	0.0240262	0.0243622	0.0246222	0.0251452	0.0245572	0.0245812	0.0243142	0.0260042	0.0248122
0.982	0.0244495	0.0240815	0.0243945	0.0246415	0.0251845	0.0245985	0.0245995	0.0243495	0.0260495	0.0248425
0.983	0.0244668	0.0241058	0.0244178	0.0246598	0.0252108	0.0246188	0.0246348	0.0243848	0.0260688	0.0248878
0.984	0.0244902	0.0241422	0.0244442	0.0247052	0.0252372	0.0246462	0.0246432	0.0244042	0.0261012	0.0249122
0.985	0.0245155	0.0241605	0.0244665	0.0247355	0.0252515	0.0246715	0.0246595	0.0244295	0.0261365	0.0249255
0.986	0.0245568	0.0241768	0.0244968	0.0247748	0.0253028	0.0246768	0.0246828	0.0244518	0.0261808	0.0249428
0.987	0.0245842	0.0242062	0.0245292	0.0248112	0.0253302	0.0247092	0.0247242	0.0244842	0.0262202	0.0250032
0.988	0.0246065	0.0242285	0.0245645	0.0248445	0.0253595	0.0247385	0.0247535	0.0244985	0.0262525	0.0250335
0.989	0.0246379	0.0242469	0.0246059	0.0248759	0.0254049	0.0247479	0.0247849	0.0245249	0.0262719	0.0250589
0.99	0.0246672	0.0242572	0.0246372	0.0248932	0.0254462	0.0247682	0.0248122	0.0245452	0.0262842	0.0250972
0.991	0.0246975	0.0242895	0.0246625	0.0249335	0.0254845	0.0247975	0.0248105	0.0245775	0.0263045	0.0251425
0.992	0.0247449	0.0243179	0.0246989	0.0249579	0.0254969	0.0248349	0.0248209	0.0245889	0.0263389	0.0251709
0.993	0.0247612	0.0243552	0.0247212	0.0249962	0.0255172	0.0248432	0.0248352	0.0246192	0.0263642	0.0251922
0.994	0.0247746	0.0243836	0.0247566	0.0250256	0.0255296	0.0248706	0.0248546	0.0246546	0.0263866	0.0252326
0.995	0.0248019	0.0243979	0.0247809	0.0250469	0.0255589	0.0248989	0.0248859	0.0246579	0.0263939	0.0252419
0.996	0.0248382	0.0244362	0.0247992	0.0250662	0.0255862	0.0249272	0.0249242	0.0246732	0.0263992	0.0252762
0.997	0.0248766	0.0244836	0.0248316	0.0251086	0.0256166	0.0249586	0.0249526	0.0246826	0.0264186	0.0253096
0.998	0.0249059	0.0245149	0.0248629	0.0251509	0.0256509	0.0249809	0.0249829	0.0246889	0.0264489	0.0253309
0.999	0.0249262	0.0245282	0.0248842	0.0251782	0.0256862	0.0249892	0.0249992	0.0247202	0.0264622	0.0253552
1	0.0249476	0.0245396	0.0249156	0.0252086	0.0257116	0.0250136	0.0250246	0.0247406	0.0264936	0.0253646
1.001	0.0249679	0.0245569	0.0249449	0.0252349	0.0257419	0.0250319	0.0250599	0.0247679	0.0265179	0.0253899
1.002	0.0249933	0.0245763	0.0249643	0.0252393	0.0257583	0.0250733	0.0250903	0.0247823	0.0265533	0.0254353
1.003	0.0250296	0.0245996	0.0249866	0.0252896	0.0258036	0.0251106	0.0251026	0.0248136	0.0265656	0.0254686
1.004	0.0250689	0.0246269	0.0250139	0.0253179	0.0258209	0.0251539	0.0251309	0.0248369	0.0265969	0.0255129
1.005	0.0250783	0.0246653	0.0250483	0.0253483	0.0258473	0.0251783	0.0251613	0.0248693	0.0265983	0.0255423
1.006	0.0251086	0.0247156	0.0250776	0.0253656	0.0258726	0.0252006	0.0251976	0.0249126	0.0266156	0.0255696
1.007	0.025138	0.024744	0.025095	0.025385	0.025908	0.025227	0.025245	0.024943	0.026659	0.025592
1.008	0.0251603	0.0247593	0.0251233	0.0253993	0.0259373	0.0252423	0.0252953	0.0249923	0.0266983	0.0256123
1.009	0.0252046	0.0247926	0.0251496	0.0254156	0.0259646	0.0252746	0.0253196	0.0250156	0.0267216	0.0256476
1.01	0.025229	0.024828	0.025173	0.025435	0.025975	0.025293	0.025341	0.025027	0.026741	0.02566
1.011	0.0252413	0.0248503	0.0252073	0.0254583	0.0259953	0.0253193	0.0253613	0.0250553	0.0267553	0.0257123
1.012	0.0252586	0.0248796	0.0252386	0.0254766	0.0260106	0.0253366	0.0254036	0.0250586	0.0267816	0.0257156
1.013	0.025275	0.024901	0.025241	0.025496	0.026045	0.025358	0.025407	0.025084	0.0268	0.025756
1.014	0.0252823	0.0249323	0.0252573	0.0255253	0.0260663	0.0253703	0.0254203	0.0251103	0.0268273	0.0257813
1.015	0.0252887	0.0249677	0.0252847	0.0255487	0.0260997	0.0253947	0.0254367	0.0251537	0.0268477	0.0258017
1.016	0.025314	0.02499	0.025302	0.025569	0.026132	0.025414	0.025456	0.025171	0.026861	0.025842
1.017	0.0253423	0.0249933	0.0253163	0.0255963	0.0261533	0.0254523	0.0254863	0.0251903	0.0268833	0.0258603
1.018	0.0253647	0.0250247	0.0253427	0.0256167	0.0261697	0.0254937	0.0255197	0.0252277	0.0268977	0.0258837
1.019	0.025393	0.025059	0.025377	0.025646	0.026201	0.025521	0.025552	0.025236	0.026911	0.02591
1.02	0.0254154	0.0250874	0.0254244	0.0256734	0.0262244	0.0255514	0.0255874	0.0252764	0.0269304	0.0259364
1.021	0.0254337	0.0250967	0.0254517	0.0256817	0.0262317	0.0255907	0.0256187	0.0253007	0.0269627	0.0259617
1.022	0.025464	0.025125	0.025491	0.025727	0.026265	0.025616	0.025626	0.025342	0.026981	0.025975
1.023	0.0254764	0.0251444	0.0255084	0.0257504	0.0262774	0.0256254	0.0256454	0.0253604	0.0270094	0.0260194
1.024	0.0255077	0.0251767	0.0255317	0.0257737	0.0262977	0.0256447	0.0256787	0.0254047	0.0270357	0.0260397
1.025	0.025516	0.025204	0.025573	0.025813	0.026332	0.025669	0.025714	0.025431	0.027059	0.026059
1.026	0.0255364	0.0252494	0.0256044	0.0258444	0.0263594	0.0256894	0.0257364	0.0254564	0.0270644	0.0260974
1.027	0.0255747	0.0252907	0.0256247	0.0258717	0.0263867	0.0257057	0.0257777	0.0254757	0.0270797	0.0261247
1.028	0.0255951	0.0253171	0.0256451	0.0259021	0.0264111	0.0257211	0.0257901	0.0255091	0.0271121	0.0261321
1.029	0.0256364	0.0253514	0.0256664	0.0259334	0.0264444	0.0257614	0.0258014	0.0255374	0.0271284	0.0261534
1.03	0.0256617	0.0253707	0.0257137	0.0259647	0.0264757	0.0257937	0.0258307	0.0255687	0.0271357	0.0261947
1.031	0.0256781	0.0253911	0.0257311	0.0259931	0.0265091	0.0258371	0.0258591	0.0256081	0.0271661	0.0262171
1.032	0.0256974	0.0254134	0.0257484	0.0260154	0.0265324	0.0258684	0.0258714	0.0256434	0.0271984	0.0262484
1.033	0.0257188	0.0254448	0.0257758	0.0260298	0.0265448	0.0258808	0.0258738	0.0256728	0.0272188	0.0262818
1.034	0.0257461	0.0254681	0.0257891	0.0260481	0.0265761	0.0259131	0.0259101	0.0257281	0.0272471	0.0263011
1.035	0.0257674	0.0254934	0.0258034	0.0260724	0.0265814	0.0259184	0.0259314	0.0257614	0.0272984	0.0263184
1.036	0.0257928	0.0255068	0.0258158	0.0260828	0.0265938	0.0259438	0.0259568	0.0257718	0.0273268	0.0263448
1.037	0.0258061	0.0255241	0.0258641	0.0261121	0.0266321	0.0259661	0.0259941	0.0258011	0.0273681	0.0263761
1.038	0.0258265	0.0255525	0.0258785	0.0261285	0.0266515	0.0260035	0.0260255	0.0258135	0.0273995	0.0263915
1.039	0.0258578	0.0255718	0.0259298	0.0261408	0.0266888	0.0260298	0.0260618	0.0258238	0.0274078	0.0264188
1.04	0.0258811	0.0256091	0.0259551	0.0261631	0.0267031	0.0260621	0.0260851	0.0258571	0.0274531	0.0264611
1.041	0.0259065	0.0256455	0.0259845	0.0261965	0.0267365	0.0260915	0.0261315	0.0258835	0.0274645	0.0264755
1.042	0.0259248	0.0256548	0.0259948	0.0262068	0.0267858	0.0261138	0.0261378	0.0259228	0.0274858	0.0264948
1.043	0.0259441	0.0256711	0.0260071	0.0262471	0.0268111	0.0261331	0.0261741	0.0259551	0.0275131	0.0265111
1.044	0.0259645	0.0256905	0.0260415	0.0262705	0.0268465	0.0261805	0.0262005	0.0259835	0.0275445	0.0265305
1.045	0.0259938	0.0257198	0.0260628	0.0262968	0.0268708	0.0262268	0.0262288	0.0259968	0.0275568	0.0265598
1.046	0.0260172	0.0257412	0.0260932	0.0263222	0.0268992	0.0262452	0.0262722	0.0260092	0.0275872	0.0265872
1.047	0.0260455	0.0257675	0.0261185	0.0263485	0.0269235	0.0262705	0.0262945	0.0260375	0.0276085	0.0266265
1.048	0.0260508	0.0257858	0.0261468	0.0263878	0.0269458	0.0263138	0.0263098	0.0260558	0.0276428	0.0266238
1.049	0.0260762	0.0258262	0.0261552	0.0264232	0.0269752	0.0263392	0.0263482	0.0260862	0.0276912	0.0266442
1.05	0.0261085	0.0258535	0.0261875	0.0264585	0.0269945	0.0263665	0.0263835	0.0261185	0.0277035	0.0266785
1.051	0.0261329	0.0258859	0.0262109	0.0264559	0.0270279	0.0264059	0.0264039	0.0261509	0.0277149	0.0267089
1.052	0.0261722	0.0259212	0.0262392	0.0264782	0.0270552	0.0264172	0.0264362	0.0261672	0.0277082	0.0267402
1.053	0.0261965	0.0259575	0.0262505	0.0265065	0.0270875	0.0264385	0.0264275	0.0262165	0.0277305	0.0267685
1.054	0.0262319	0.0259739	0.0262689	0.0265339	0.0270989	0.0264709	0.0264839	0.0262249	0.0277509	0.0267889
1.055	0.0262582	0.0259892	0.0262982	0.0265662	0.0271172	0.0264932	0.0265122	0.0262622	0.0277622	0.0268142
1.056	0.0262765	0.0260185	0.0263255	0.0265875	0.0271305	0.0265295	0.0265485	0.0262905	0.0277785	0.0268605
1.057	0.0263009	0.0260379	0.0263489	0.0266039	0.0271489	0.0265729	0.0265889	0.0263159	0.0277919	0.0268859
1.058	0.0263232	0.0260612	0.0263602	0.0266272	0.0271622	0.0265852	0.0266042	0.0263442	0.0278052	0.0269032
1.059	0.0263476	0.0260756	0.0263836	0.0266516	0.0271816	0.0266046	0.0266266	0.0263766	0.0278506	0.0269296
1.06	0.0263699	0.0261049	0.0263939	0.0266829	0.0272089	0.0266339	0.0266499	0.0264099	0.0278769	0.0269589
1.061	0.0264032	0.0261452	0.0264202	0.0266872	0.0272502	0.0266642	0.0266792	0.0264272	0.0279202	0.0269642
1.062	0.0264206	0.0261726	0.0264416	0.0267326	0.0272646	0.0266976	0.0267066	0.0264586	0.0279386	0.0269726
1.063	0.0264439	0.0261779	0.0264659	0.0267599	0.0272849	0.0267259	0.0266999	0.0264839	0.0279609	0.0269979
1.064	0.0264623	0.0262283	0.0264763	0.0267783	0.0273123	0.0267523	0.0267323	0.0265163	0.0280063	0.0270063
1.065	0.0265176	0.0262506	0.0265136	0.0268156	0.0273536	0.0267676	0.0267616	0.0265616	0.0280176	0.0270186
1.066	0.0265499	0.0262819	0.0265299	0.0268379	0.0273889	0.0267769	0.0267819	0.0265759	0.0280479	0.0270619
1.067	0.0265813	0.0263153	0.0265713	0.0268613	0.0274253	0.0267893	0.0267913	0.0265983	0.0280623	0.0270913
1.068	0.0266116	0.0263356	0.0265856	0.0268846	0.0274466	0.0268366	0.0268076	0.0266176	0.0280886	0.0271006
1.069	0.0266499	0.0263619	0.0266029	0.0269199	0.0274599	0.0268549	0.0268309	0.0266399	0.0281099	0.0271239
1.07	0.0266813	0.0263993	0.0266393	0.0269493	0.0274813	0.0268723	0.0268713	0.0266423	0.0281163	0.0271443
1.071	0.0266966	0.0264006	0.0266766	0.0269386	0.0275126	0.0269036	0.0269006	0.0266756	0.0281446	0.0271576
1.072	0.02673	0.026431	0.026701	0.026963	0.027547	0.026922	0.02692	0.026704	0.028193	0.027177
1.073	0.0267453	0.0264603	0.0267153	0.0270103	0.0275703	0.0269593	0.0269293	0.0267093	0.0282353	0.0272083
1.074	0.0267686	0.0264796	0.0267266	0.0270406	0.0276136	0.0269896	0.0269686	0.0267386	0.0282526	0.0272476
1.075	0.026798	0.026507	0.026752	0.027058	0.027645	0.027	0.026997	0.026778	0.028271	0.027286
1.076	0.0268343	0.0265193	0.0268043	0.0270903	0.0276603	0.0270313	0.0270203	0.0267843	0.0282923	0.0273103
1.077	0.0268637	0.0265237	0.0268237	0.0271367	0.0276707	0.0270507	0.0270437	0.0268197	0.0283247	0.0273467
1.078	0.026883	0.026548	0.026849	0.027163	0.027693	0.027077	0.02706	0.026847	0.028347	0.02736
1.079	0.0269083	0.0265803	0.0268763	0.0271853	0.0277023	0.0270943	0.0270893	0.0268573	0.0283503	0.0273883
1.08	0.0269157	0.0265927	0.0268977	0.0272247	0.0277467	0.0271257	0.0271197	0.0268847	0.0283827	0.0274337
1.081	0.026911	0.02661	0.026931	0.027242	0.02778	0.027136	0.027153	0.026918	0.028413	0.027467
1.082	0.0269293	0.0266233	0.0269543	0.0272783	0.0278113	0.0271743	0.0271853	0.0269333	0.0284283	0.0274823
1.083	0.0269527	0.0266527	0.0269867	0.0273207	0.0278257	0.0272027	0.0272187	0.0269547	0.0284477	0.0275087
1.084	0.026958	0.026681	0.027016	0.027344	0.027865	0.027211	0.02726	0.026986	0.028465	0.02752
1.085	0.0269894	0.0267114	0.0270224	0.0273764	0.0278824	0.0272474	0.0272754	0.0270114	0.0285014	0.0275454
1.086	0.0270067	0.0267297	0.0270477	0.0273957	0.0279037	0.0272657	0.0273187	0.0270577	0.0285167	0.0275877
1.087	0.027019	0.026767	0.027073	0.027412	0.02793	0.02727	0.027343	0.027082	0.028559	0.027618
1.088	0.0270214	0.0267834	0.0270884	0.0274444	0.0279524	0.0273044	0.0273714	0.0270974	0.0285744	0.0276464
1.089	0.0270457	0.0268027	0.0271037	0.0274777	0.0279747	0.0273497	0.0274037	0.0271137	0.0285977	0.0276677
1.09	0.0270661	0.0268421	0.0271301	0.0274751	0.0280041	0.0273881	0.0274271	0.0271281	0.0286311	0.0277101
1.091	0.0270864	0.0268854	0.0271544	0.0275104	0.0280274	0.0274284	0.0274614	0.0271554	0.0286464	0.0277564
1.092	0.0270987	0.0268977	0.0271857	0.0275277	0.0280407	0.0274517	0.0274877	0.0271857	0.0286547	0.0277847
1.093	0.0271181	0.0269351	0.0271951	0.0275571	0.0280611	0.0274821	0.0274981	0.0272091	0.0286851	0.0278071
1.094	0.0271494	0.0269634	0.0272144	0.0275664	0.0280854	0.0275084	0.0275114	0.0272114	0.0287054	0.0278304
1.095	0.0271787	0.0269667	0.0272517	0.0275677	0.0281047	0.0275427	0.0275387	0.0272277	0.0287147	0.0278617
1.096	0.0271941	0.0269971	0.0272901	0.0275741	0.0281441	0.0275491	0.0275581	0.0272441	0.0287251	0.0278931
1.097	0.0271974	0.0270344	0.0273144	0.0276054	0.0281584	0.0275674	0.0275694	0.0272774	0.0287454	0.0279174
1.098	0.0272278	0.0270488	0.0273298	0.0276298	0.0281768	0.0276078	0.0276008	0.0273038	0.0287738	0.0279438
1.099	0.0272611	0.0270691	0.0273501	0.0276621	0.0282111	0.0276501	0.0276151	0.0273101	0.0287761	0.0279671
1.1	0.0272814	0.0270784	0.0273844	0.0277024	0.0282524	0.0276724	0.0276304	0.0273414	0.0288084	0.0280294
1.101	0.0273028	0.0270908	0.0274008	0.0277438	0.0282778	0.0277068	0.0276528	0.0273668	0.0288198	0.0280668
1.102	0.0273291	0.0271321	0.0274421	0.0277691	0.0282981	0.0277481	0.0276951	0.0273881	0.0288391	0.0281131
1.103	0.0273335	0.0271415	0.0274705	0.0278055	0.0283385	0.0277715	0.0277215	0.0273985	0.0288865	0.0281375
1.104	0.0273618	0.0271628	0.0275068	0.0278298	0.0283618	0.0277898	0.0277678	0.0274198	0.0288928	0.0281538
1.105	0.0274021	0.0271861	0.0275271	0.0278601	0.0283901	0.0278171	0.0277911	0.0274701	0.0289351	0.0281841
1.106	0.0274315	0.0272075	0.0275245	0.0278905	0.0284365	0.0278715	0.0278155	0.0274975	0.0289625	0.0281955
1.107	0.0274608	0.0272498	0.0275498	0.0278998	0.0284488	0.0279058	0.0278528	0.0275378	0.0290028	0.0282088
1.108	0.0274832	0.0272772	0.0275892	0.0279112	0.0284732	0.0279102	0.0278862	0.0275742	0.0290492	0.0282212
1.109	0.0275125	0.0273065	0.0276225	0.0279185	0.0284875	0.0279225	0.0279005	0.0276015	0.0290615	0.0282475
1.11	0.0275328	0.0273408	0.0276678	0.0279458	0.0285158	0.0279468	0.0279338	0.0276338	0.0291028	0.0282888
1.111	0.0275642	0.0273682	0.0276772	0.0279792	0.0285382	0.0279692	0.0279622	0.0276652	0.0291242	0.0283242
1.112	0.0275975	0.0273925	0.0277165	0.0280135	0.0285955	0.0279995	0.0279905	0.0276995	0.0291775	0.0283575
1.113	0.0276218	0.0274098	0.0277358	0.0280448	0.0286188	0.0280118	0.0280268	0.0277338	0.0291848	0.0283908
1.114	0.0276612	0.0274302	0.0277572	0.0280592	0.0286382	0.0280452	0.0280472	0.0277632	0.0292072	0.0284152
1.115	0.0276625	0.0274615	0.0278045	0.0280965	0.0286565	0.0280565	0.0280505	0.0277865	0.0292275	0.0284645
1.116	0.0276979	0.0274929	0.0278239	0.0281079	0.0286769	0.0280679	0.0280669	0.0278139	0.0292539	0.0285009
1.117	0.0277392	0.0275152	0.0278552	0.0281392	0.0286972	0.0280662	0.0280902	0.0278352	0.0292802	0.0285292
1.118	0.0277555	0.0275215	0.0278835	0.0281795	0.0287085	0.0280755	0.0281135	0.0278795	0.0293065	0.0285535
1.119	0.0277849	0.0275229	0.0279399	0.0282039	0.0287259	0.0280839	0.0281549	0.0278989	0.0293189	0.0285679
1.12	0.0277962	0.0275422	0.0279812	0.0282322	0.0287592	0.0281092	0.0281822	0.0279352	0.0293332	0.0285912
1.121	0.0278126	0.0275606	0.0280096	0.0282636	0.0287816	0.0281336	0.0282216	0.0279726	0.0293536	0.0286346
1.122	0.0278369	0.0276029	0.0280509	0.0282929	0.0288119	0.0281729	0.0282479	0.0279889	0.0293789	0.0286529
1.123	0.0278452	0.0276252	0.0281002	0.0283192	0.0288542	0.0281832	0.0282742	0.0280072	0.0294092	0.0286672
1.124	0.0278826	0.0276386	0.0281366	0.0283436	0.0288776	0.0281936	0.0282866	0.0280186	0.0294386	0.0287006
1.125	0.0279119	0.0276509	0.0281639	0.0283489	0.0289169	0.0282139	0.0283129	0.0280369	0.0294499	0.0287139
1.126	0.0279272	0.0276832	0.0281982	0.0283692	0.0289322	0.0282382	0.0283342	0.0280572	0.0294642	0.0287272
1.127	0.0279446	0.0277066	0.0282376	0.0284046	0.0289616	0.0282636	0.0283686	0.0280766	0.0294896	0.0287396
1.128	0.0279599	0.0277219	0.0282499	0.0284259	0.0289709	0.0282779	0.0283849	0.0280969	0.0295099	0.0287559
1.129	0.0279923	0.0277403	0.0282723	0.0284323	0.0290133	0.0283063	0.0284063	0.0281303	0.0295353	0.0287823
1.13	0.0280046	0.0277726	0.0282926	0.0284606	0.0290366	0.0283406	0.0284176	0.0281846	0.0295766	0.0287916
1.131	0.0280229	0.0277959	0.0283459	0.0284929	0.0290579	0.0283739	0.0284349	0.0282119	0.0296049	0.0288199
1.132	0.0280443	0.0277963	0.0283643	0.0285353	0.0290773	0.0283983	0.0284643	0.0282403	0.0296333	0.0288563
1.133	0.0280836	0.0278316	0.0283926	0.0285486	0.0290836	0.0284276	0.0284886	0.0282516	0.0296846	0.0288976
1.134	0.028114	0.027863	0.028424	0.028583	0.029104	0.028476	0.02851	0.028282	0.029711	0.028931
1.135	0.0281423	0.0278803	0.0284533	0.0285903	0.0291003	0.0285033	0.0285503	0.0282873	0.0297163	0.0289643
1.136	0.0281486	0.0279166	0.0284676	0.0286116	0.0291236	0.0285546	0.0285626	0.0283246	0.0297386	0.0289756
1.137	0.028173	0.027936	0.028476	0.028627	0.029144	0.028592	0.028583	0.028336	0.029762	0.029018
1.138	0.0282033	0.0279473	0.0285033	0.0286293	0.0291733	0.0286073	0.0286173	0.0283663	0.0297683	0.0290383
1.139	0.0282066	0.0279616	0.0285266	0.0286476	0.0291906	0.0286296	0.0286176	0.0283856	0.0297956	0.0290466
1.14	0.028235	0.027977	0.028553	0.028659	0.029218	0.028669	0.028658	0.028449	0.029822	0.029079
1.141	0.0282583	0.0280023	0.0285523	0.0286743	0.0292303	0.0286733	0.0286753	0.0284633	0.0298293	0.0291173
1.142	0.0282797	0.0280227	0.0285807	0.0287037	0.0292797	0.0286757	0.0287147	0.0284967	0.0298527	0.0291377
1.143	0.028299	0.028058	0.028614	0.028725	0.0293	0.028696	0.028748	0.028519	0.029892	0.029161
1.144	0.0283163	0.0280813	0.0286463	0.0287393	0.0293353	0.0287373	0.0287573	0.0285353	0.0299123	0.0291963
1.145	0.0283337	0.0281167	0.0286887	0.0287567	0.0293517	0.0287497	0.0287757	0.0285707	0.0299367	0.0292387
1.146	0.028347	0.028113	0.028728	0.02879	0.02937	0.028779	0.028796	0.028597	0.029972	0.029271
1.147	0.0283654	0.0281354	0.0287564	0.0288174	0.0293834	0.0287974	0.0288144	0.0286174	0.0299974	0.0292704
1.148	0.0283897	0.0281537	0.0287737	0.0288417	0.0293977	0.0288307	0.0288217	0.0286327	0.0300107	0.0292877
1.149	0.028411	0.028174	0.028804	0.028864	0.029407	0.028842	0.028842	0.028663	0.030009	0.029286
1.15	0.0284484	0.0281874	0.0288104	0.0288844	0.0294364	0.0288694	0.0288504	0.0286914	0.0300314	0.0293094
1.151	0.0284827	0.0282157	0.0288307	0.0289057	0.0294627	0.0288727	0.0288517	0.0287147	0.0300777	0.0293437
1.152	0.02851	0.028248	0.028865	0.028938	0.029486	0.028887	0.028876	0.028748	0.030093	0.029376
1.153	0.0285384	0.0282824	0.0288904	0.0289634	0.0295234	0.0289114	0.0288834	0.0287744	0.0301074	0.0294244
1.154	0.0285657	0.0283057	0.0289177	0.0289947	0.0295697	0.0289557	0.0289147	0.0288027	0.0301347	0.0294437
1.155	0.0285811	0.0283321	0.0289551	0.0290341	0.0295771	0.0290021	0.0289561	0.0288131	0.0301751	0.0294761
1.156	0.0286034	0.0283864	0.0289934	0.0290714	0.0295934	0.0290274	0.0289704	0.0288334	0.0302004	0.0294894
1.157	0.0286227	0.0284157	0.0290017	0.0291047	0.0296017	0.0290607	0.0289937	0.0288487	0.0302157	0.0295137
1.158	0.0286341	0.0284401	0.0290191	0.0291371	0.0296171	0.0290781	0.0290111	0.0288731	0.0302271	0.0295451
1.159	0.0286844	0.0284674	0.0290414	0.0291604	0.0296534	0.0291014	0.0290284	0.0289134	0.0302664	0.0295844
1.16	0.0287058	0.0284968	0.0290548	0.0292088	0.0296948	0.0291348	0.0290458	0.0289308	0.0303008	0.0295988
1.161	0.0287361	0.0285311	0.0290631	0.0292251	0.0297081	0.0291691	0.0290841	0.0289541	0.0303291	0.0296141
1.162	0.0287574	0.0285594	0.0290944	0.0292534	0.0297474	0.0291944	0.0291114	0.0289874	0.0303404	0.0296454
1.163	0.0287858	0.0285888	0.0291258	0.0292898	0.0297818	0.0292258	0.0291088	0.0290198	0.0303728	0.0296758
1.164	0.0288021	0.0286231	0.0291521	0.0293161	0.0297921	0.0292481	0.0291321	0.0290481	0.0303891	0.0296881
1.165	0.0288315	0.0286645	0.0291825	0.0293545	0.0298195	0.0292805	0.0291445	0.0290815	0.0303935	0.0297315
1.166	0.0288568	0.0286868	0.0292198	0.0293798	0.0298488	0.0292928	0.0291858	0.0291108	0.0304438	0.0297418
1.167	0.0288821	0.0286941	0.0292441	0.0294191	0.0298931	0.0293101	0.0292231	0.0291521	0.0304471	0.0297711
1.168	0.0289005	0.0287195	0.0292665	0.0294515	0.0299185	0.0293475	0.0292355	0.0291835	0.0304765	0.0297925
1.169	0.0289098	0.0287608	0.0293078	0.0294848	0.0299348	0.0293808	0.0292528	0.0292188	0.0304908	0.0298198
1.17	0.0289521	0.0287891	0.0293451	0.0295391	0.0299601	0.0294121	0.0292911	0.0292381	0.0305201	0.0298431
1.171	0.0289825	0.0288215	0.0293645	0.0295445	0.0300005	0.0294215	0.0293075	0.0292685	0.0305145	0.0298755
1.172	0.0290038	0.0288438	0.0293958	0.0295568	0.0300168	0.0294458	0.0293478	0.0292958	0.0305468	0.0299028
1.173	0.0290372	0.0288692	0.0294182	0.0295802	0.0300522	0.0294572	0.0293692	0.0293172	0.0305672	0.0299362
1.174	0.0290675	0.0288825	0.0294455	0.0295925	0.0300805	0.0294835	0.0293945	0.0293415	0.0305655	0.0299605
1.175	0.0291048	0.0289098	0.0294588	0.0296278	0.0301088	0.0295258	0.0294248	0.0293668	0.0305868	0.0300008
1.176	0.0291262	0.0289452	0.0294902	0.0296732	0.0301292	0.0295732	0.0294442	0.0293922	0.0306172	0.0300292
1.177	0.0291345	0.0289655	0.0295075	0.0296815	0.0301695	0.0296005	0.0294585	0.0294205	0.0306535	0.0300495
1.178	0.0291479	0.0289889	0.0295549	0.0297179	0.0302079	0.0296329	0.0294999	0.0294419	0.0306739	0.0300779
1.179	0.0291512	0.0290142	0.0295692	0.0297502	0.0302182	0.0296472	0.0295422	0.0294512	0.0306912	0.0301002
1.18	0.0291845	0.0290385	0.0295895	0.0297755	0.0302585	0.0296715	0.0295735	0.0294875	0.0307295	0.0301005
1.181	0.0291999	0.0290479	0.0296069	0.0298019	0.0302769	0.0296869	0.0296189	0.0294909	0.0307489	0.0301409
1.182	0.0292282	0.0290632	0.0296082	0.0298192	0.0302802	0.0297162	0.0296442	0.0295002	0.0307622	0.0301682
1.183	0.0292625	0.0290895	0.0296225	0.0298515	0.0303035	0.0297455	0.0296725	0.0295195	0.0308005	0.0301855
1.184	0.0292909	0.0291239	0.0296379	0.0298749	0.0303149	0.0297559	0.0296979	0.0295339	0.0308299	0.0301839
1.185	0.0293022	0.0291412	0.0296672	0.0299002	0.0303362	0.0297752	0.0296992	0.0295642	0.0308532	0.0302232
1.186	0.0293206	0.0291756	0.0296876	0.0299216	0.0303496	0.0297866	0.0297236	0.0295896	0.0308666	0.0302646
1.187	0.0293419	0.0291909	0.0297289	0.0299499	0.0303889	0.0298219	0.0297459	0.0296149	0.0308759	0.0302789
1.188	0.0293722	0.0292282	0.0297592	0.0299822	0.0304262	0.0298462	0.0297592	0.0296472	0.0308952	0.0303162
1.189	0.0293796	0.0292646	0.0297916	0.0300056	0.0304516	0.0298556	0.0297826	0.0296526	0.0309186	0.0303256
1.19	0.0294009	0.0293009	0.0297939	0.0300129	0.0304749	0.0298769	0.0298339	0.0296799	0.0309419	0.0303479
1.191	0.0294283	0.0293423	0.0298193	0.0300343	0.0305003	0.0298943	0.0298723	0.0297003	0.0309583	0.0303803
1.192	0.0294416	0.0293676	0.0298616	0.0300476	0.0305246	0.0299196	0.0298956	0.0297196	0.0309856	0.0304176
1.193	0.0294679	0.0294119	0.0298809	0.0300879	0.0305439	0.0299369	0.0299189	0.0297499	0.0310049	0.0304449
1.194	0.0294863	0.0294413	0.0299063	0.0301133	0.0305823	0.0299703	0.0299453	0.0297683	0.0310473	0.0304823
1.195	0.0295126	0.0294726	0.0299446	0.0301556	0.0305966	0.0299906	0.0299706	0.0297826	0.0310646	0.0305016
1.196	0.0295389	0.0294829	0.0299479	0.0301589	0.0306269	0.0300129	0.0299999	0.0298039	0.0310879	0.0305259
1.197	0.0295623	0.0295063	0.0299753	0.0301863	0.0306503	0.0300353	0.0300353	0.0298233	0.0311113	0.0305513
1.198	0.0295876	0.0295356	0.0300076	0.0302166	0.0306696	0.0300716	0.0300586	0.0298606	0.0311396	0.0305666
1.199	0.029584	0.029572	0.030035	0.030243	0.030699	0.030108	0.030084	0.029903	0.031166	0.030598
1.2	0.0296193	0.0295923	0.0300603	0.0302813	0.0307223	0.0301513	0.0301123	0.0299453	0.0312003	0.0306253
1.201	0.0296516	0.0296136	0.0301026	0.0303226	0.0307416	0.0301836	0.0301286	0.0299916	0.0312186	0.0306596
1.202	0.029673	0.029637	0.030129	0.030356	0.030784	0.030199	0.030159	0.030023	0.031249	0.030688
1.203	0.0297133	0.0296683	0.0301533	0.0303673	0.0308033	0.0302173	0.0301943	0.0300413	0.0312683	0.0307133
1.204	0.0297427	0.0296877	0.0301807	0.0303797	0.0308387	0.0302497	0.0302337	0.0300697	0.0312837	0.0307207
1.205	0.02978	0.029716	0.030217	0.030404	0.030873	0.030282	0.030254	0.030087	0.031302	0.030741
1.206	0.0298043	0.0297443	0.0302553	0.0304383	0.0309223	0.0302993	0.0302763	0.0300923	0.0313273	0.0307543
1.207	0.0298227	0.0297777	0.0302987	0.0304597	0.0309497	0.0303097	0.0303097	0.0301067	0.0313327	0.0307717
1.208	0.029849	0.029799	0.030316	0.030481	0.030999	0.030334	0.030339	0.030146	0.03137	0.030797
1.209	0.0298733	0.0298413	0.0303353	0.0305173	0.0310263	0.0303753	0.0303523	0.0301573	0.0313823	0.0308303
1.21	0.0298887	0.0298657	0.0303627	0.0305417	0.0310427	0.0303977	0.0303767	0.0301797	0.0314017	0.0308707
1.211	0.029911	0.02988	0.030397	0.030584	0.031064	0.030423	0.030408	0.030196	0.031423	0.030895
1.212	0.0299384	0.0298934	0.0304274	0.0306234	0.0310914	0.0304524	0.0304124	0.0302194	0.0314534	0.0309204
1.213	0.0299447	0.0299237	0.0304507	0.0306277	0.0311197	0.0304727	0.0304227	0.0302467	0.0314707	0.0309587
1.214	0.029975	0.029945	0.030469	0.030667	0.031145	0.0305	0.030426	0.030266	0.031486	0.030984
1.215	0.0299964	0.0299594	0.0304854	0.0306804	0.0311674	0.0305214	0.0304404	0.0302834	0.0315164	0.0310324
1.216	0.0300287	0.0299837	0.0305057	0.0306837	0.0311957	0.0305637	0.0304807	0.0302917	0.0315337	0.0310777
1.217	0.0300561	0.0300061	0.0305341	0.0307041	0.0312111	0.0306031	0.0305051	0.0303111	0.0315561	0.0310941
1.218	0.0300744	0.0300164	0.0305504	0.0307394	0.0312384	0.0306184	0.0305244	0.0303454	0.0315864	0.0311064
1.219	0.0300887	0.0300527	0.0305767	0.0307627	0.0312757	0.0306517	0.0305527	0.0303687	0.0316197	0.0311377
1.22	0.0300991	0.0300731	0.0306131	0.0307821	0.0312951	0.0306841	0.0305731	0.0304101	0.0316511	0.0311631
1.221	0.0301294	0.0301034	0.0306394	0.0308064	0.0313184	0.0307134	0.0305734	0.0304364	0.0316674	0.0311884
1.222	0.0301517	0.0301317	0.0306557	0.0308457	0.0313547	0.0307347	0.0305927	0.0304597	0.0316937	0.0312087
1.223	0.0301711	0.0301461	0.0306991	0.0308761	0.0313781	0.0307441	0.0306011	0.0304771	0.0317301	0.0312371
1.224	0.0301794	0.0301584	0.0307534	0.0309084	0.0314014	0.0307674	0.0306304	0.0305164	0.0317444	0.0312674
1.225	0.0301908	0.0301868	0.0307858	0.0309278	0.0314378	0.0307968	0.0306538	0.0305478	0.0317698	0.0312968
1.226	0.0302051	0.0302451	0.0308101	0.0309371	0.0314521	0.0308201	0.0306931	0.0305681	0.0317971	0.0313151
1.227	0.0302214	0.0302854	0.0308334	0.0309574	0.0314744	0.0308414	0.0307084	0.0305764	0.0318294	0.0313494
1.228	0.0302408	0.0303198	0.0308428	0.0309738	0.0315138	0.0308548	0.0307398	0.0306028	0.0318518	0.0313648
1.229	0.0302671	0.0303461	0.0308491	0.0310121	0.0315311	0.0308691	0.0307511	0.0306351	0.0318841	0.0313861
1.23	0.0303165	0.0303895	0.0308715	0.0310165	0.0315365	0.0309055	0.0307865	0.0306365	0.0319275	0.0314175
1.231	0.0303248	0.0304318	0.0308908	0.0310348	0.0315768	0.0309108	0.0308108	0.0306708	0.0319448	0.0314518
1.232	0.0303471	0.0304621	0.0309061	0.0310611	0.0316021	0.0309421	0.0308381	0.0306931	0.0319731	0.0314611
1.233	0.0303785	0.0304755	0.0309405	0.0310845	0.0316285	0.0309735	0.0308775	0.0307445	0.0319685	0.0314855
1.234	0.0304178	0.0305088	0.0309608	0.0311218	0.0316678	0.0310118	0.0309278	0.0307558	0.0320038	0.0315148
1.235	0.0304512	0.0305222	0.0309732	0.0311342	0.0316822	0.0310472	0.0309632	0.0307902	0.0320142	0.0315392
1.236	0.0304725	0.0305345	0.0309945	0.0311485	0.0317155	0.0310795	0.0309705	0.0308085	0.0320245	0.0315525
1.237	0.0304958	0.0305708	0.0310378	0.0311658	0.0317478	0.0311338	0.0309858	0.0308368	0.0320388	0.0315748
1.238	0.0304962	0.0305882	0.0310732	0.0311732	0.0317572	0.0311602	0.0310082	0.0308542	0.0320712	0.0316112
1.239	0.0305065	0.0306125	0.0310975	0.0312015	0.0318035	0.0311785	0.0310225	0.0308885	0.0320905	0.0316365
1.24	0.0305418	0.0306298	0.0311118	0.0312378	0.0318288	0.0312278	0.0310478	0.0308998	0.0321068	0.0316508
1.241	0.0305532	0.0306822	0.0311492	0.0312592	0.0318432	0.0312562	0.0310722	0.0309232	0.0321352	0.0316572
1.242	0.0305665	0.0306875	0.0311915	0.0312715	0.0318635	0.0312955	0.0311095	0.0309485	0.0321545	0.0316795
1.243	0.0305939	0.0307019	0.0312099	0.0313139	0.0318859	0.0313209	0.0311349	0.0309609	0.0321819	0.0316829
1.244	0.0305962	0.0307242	0.0312182	0.0313422	0.0319182	0.0313622	0.0311562	0.0309682	0.0322312	0.0317102
1.245	0.0306235	0.0307465	0.0312355	0.0313535	0.0319645	0.0314025	0.0311855	0.0309845	0.0322675	0.0317395
1.246	0.0306499	0.0307569	0.0312499	0.0313869	0.0319839	0.0314479	0.0311929	0.0309959	0.0323099	0.0317549
1.247	0.0306862	0.0307712	0.0312682	0.0314052	0.0320132	0.0314832	0.0312242	0.0310152	0.0323432	0.0317862
1.248	0.0307016	0.0308236	0.0312886	0.0314336	0.0320186	0.0315056	0.0312516	0.0310366	0.0323736	0.0318016
1.249	0.0307059	0.0308349	0.0313029	0.0314499	0.0320509	0.0315259	0.0312659	0.0310479	0.0324139	0.0318269
1.25	0.0307362	0.0308862	0.0313182	0.0314612	0.0320662	0.0315672	0.0313022	0.0310832	0.0324442	0.0318512
1.251	0.0307556	0.0309106	0.0313416	0.0314746	0.0320826	0.0316056	0.0313386	0.0311046	0.0324776	0.0318696
1.252	0.0307749	0.0309299	0.0313829	0.0314969	0.0321179	0.0316389	0.0313749	0.0311389	0.0325169	0.0319299
1.253	0.0307832	0.0309572	0.0314172	0.0315242	0.0321402	0.0316682	0.0313942	0.0311722	0.0325562	0.0319652
1.254	0.0308236	0.0309906	0.0314366	0.0315476	0.0321686	0.0316956	0.0314136	0.0312076	0.0325836	0.0319886
1.255	0.0308489	0.0310169	0.0314769	0.0315559	0.0321719	0.0317329	0.0314209	0.0312339	0.0326179	0.0320039
1.256	0.0308863	0.0310353	0.0314983	0.0315783	0.0322033	0.0317513	0.0314293	0.0312423	0.0326473	0.0320163
1.257	0.0309056	0.0310496	0.0315216	0.0315926	0.0322396	0.0317726	0.0314486	0.0312616	0.0326706	0.0320316
1.258	0.0309329	0.0310639	0.0315339	0.0316099	0.0322649	0.0317929	0.0314569	0.0313029	0.0326729	0.0320679
1.259	0.0309643	0.0311043	0.0315393	0.0316223	0.0323053	0.0318063	0.0314933	0.0313323	0.0327043	0.0320973
1.26	0.0310106	0.0311166	0.0315496	0.0316366	0.0323286	0.0318266	0.0315286	0.0313576	0.0327226	0.0321216
1.261	0.031031	0.031149	0.03158	0.031672	0.032363	0.031847	0.031567	0.03139	0.03274	0.032149
1.262	0.0310463	0.0311833	0.0316253	0.0317063	0.0323843	0.0318683	0.0316103	0.0314183	0.0327643	0.0321713
1.263	0.0310616	0.0312036	0.0316456	0.0317536	0.0324106	0.0318946	0.0316386	0.0314496	0.0327876	0.0321826
1.264	0.031099	0.031211	0.031678	0.031796	0.032426	0.031921	0.03167	0.031456	0.032821	0.032214
1.265	0.0311203	0.0312383	0.0317023	0.0318203	0.0324593	0.0319323	0.0316833	0.0314843	0.0328453	0.0322323
1.266	0.0311346	0.0312646	0.0317026	0.0318506	0.0324796	0.0319526	0.0316946	0.0315266	0.0328856	0.0322546
1.267	0.031174	0.031291	0.031734	0.031872	0.032495	0.031988	0.031718	0.031552	0.032906	0.032274
1.268	0.0312053	0.0313193	0.0317713	0.0319103	0.0325163	0.0320033	0.0317543	0.0315763	0.0329363	0.0323143
1.269	0.0312197	0.0313247	0.0317997	0.0319217	0.0325297	0.0320207	0.0317707	0.0316027	0.0329687	0.0323487
1.27	0.031255	0.031345	0.031817	0.031938	0.032542	0.032028	0.031793	0.031632	0.033002	0.032379
1.271	0.0312713	0.0313803	0.0318553	0.0319673	0.0325633	0.0320593	0.0318183	0.0316493	0.0330403	0.0323993
1.272	0.0312947	0.0313867	0.0318947	0.0319987	0.0325997	0.0320847	0.0318407	0.0316737	0.0330807	0.0324327
1.273	0.031305	0.031416	0.031889	0.032029	0.032628	0.032083	0.03187	0.031702	0.033138	0.032448
1.274	0.0313424	0.0314394	0.0319184	0.0320614	0.0326604	0.0321054	0.0319034	0.0317144	0.0331604	0.0324724
1.275	0.0313627	0.0314587	0.0319327	0.0320797	0.0326727	0.0321447	0.0319357	0.0317627	0.0331947	0.0324977
1.276	0.03139	0.031483	0.031964	0.03209	0.032689	0.03217	0.031942	0.031795	0.033208	0.032517
1.277	0.0314174	0.0315104	0.0319954	0.0321314	0.0327274	0.0321914	0.0319774	0.0318184	0.0332334	0.0325494
1.278	0.0314367	0.0315267	0.0320337	0.0321577	0.0327637	0.0322287	0.0320057	0.0318417	0.0332677	0.0325857
1.279	0.031459	0.031575	0.032058	0.032179	0.032792	0.03224	0.032028	0.031853	0.033289	0.032619
1.28	0.0314824	0.0316044	0.0320824	0.0321934	0.0328214	0.0322704	0.0320614	0.0318774	0.0332994	0.0326474
1.281	0.0315007	0.0316427	0.0321027	0.0322237	0.0328277	0.0323027	0.0320857	0.0319037	0.0333207	0.0326897
1.282	0.0315271	0.0316671	0.0321211	0.0322621	0.0328471	0.0323231	0.0320901	0.0319581	0.0333441	0.0327431
1.283	0.0315524	0.0317094	0.0321344	0.0322804	0.0328704	0.0323354	0.0321134	0.0319714	0.0333874	0.0327564
1.284	0.0315767	0.0317307	0.0321467	0.0322937	0.0328907	0.0323457	0.0321457	0.0319917	0.0334017	0.0327897
1.285	0.0316111	0.0317461	0.0321741	0.0323141	0.0329321	0.0323651	0.0321661	0.0320251	0.0334391	0.0328141
1.286	0.0316254	0.0317684	0.0321954	0.0323334	0.0329454	0.0323694	0.0321744	0.0320404	0.0334634	0.0328314
1.287	0.0316508	0.0317928	0.0322048	0.0323768	0.0329688	0.0323978	0.0322258	0.0320608	0.0335188	0.0328448
1.288	0.0316641	0.0318131	0.0322211	0.0324021	0.0330081	0.0324181	0.0322581	0.0320901	0.0335661	0.0328741
1.289	0.0317074	0.0318414	0.0322594	0.0324204	0.0330234	0.0324554	0.0322834	0.0321074	0.0335854	0.0328994
1.29	0.0317378	0.0318718	0.0322868	0.0324578	0.0330378	0.0324828	0.0323018	0.0321208	0.0336408	0.0329448
1.291	0.0317531	0.0318991	0.0323061	0.0324691	0.0330641	0.0325261	0.0323231	0.0321721	0.0336631	0.0329811
1.292	0.0317815	0.0319445	0.0323345	0.0324945	0.0330735	0.0325535	0.0323435	0.0322045	0.0337045	0.0330005
1.293	0.0317998	0.0319518	0.0323588	0.0325108	0.0330948	0.0325788	0.0323528	0.0322338	0.0337318	0.0330338
1.294	0.0318211	0.0319631	0.0323771	0.0325411	0.0331181	0.0326071	0.0323821	0.0322511	0.0337501	0.0330551
1.295	0.0318365	0.0319975	0.0323925	0.0325695	0.0331645	0.0326145	0.0324185	0.0322745	0.0337835	0.0330675
1.296	0.0318588	0.0320038	0.0324138	0.0326008	0.0332048	0.0326338	0.0324438	0.0322888	0.0338038	0.0330958
1.297	0.0319011	0.0320191	0.0324441	0.0326151	0.0331981	0.0326551	0.0324631	0.0322891	0.0338381	0.0331141
1.298	0.0319415	0.0320445	0.0324715	0.0326385	0.0332275	0.0326845	0.0324975	0.0323185	0.0338785	0.0331415
1.299	0.0319898	0.0320638	0.0324988	0.0326538	0.0332488	0.0326858	0.0325248	0.0323448	0.0338818	0.0331558
1.3	0.0320242	0.0320992	0.0325402	0.0326682	0.0332622	0.0327182	0.0325492	0.0323782	0.0339042	0.0331832
1.301	0.0320355	0.0321275	0.0325725	0.0326705	0.0332955	0.0327235	0.0325695	0.0323935	0.0339135	0.0331955
1.302	0.0320598	0.0321598	0.0325848	0.0327208	0.0333338	0.0327468	0.0326078	0.0324278	0.0339368	0.0332058
1.303	0.0320862	0.0321962	0.0326102	0.0327432	0.0333492	0.0327572	0.0326332	0.0324382	0.0339512	0.0332402
1.304	0.0321295	0.0322345	0.0326505	0.0327595	0.0333665	0.0327695	0.0326715	0.0324825	0.0339615	0.0332695
1.305	0.0321669	0.0322229	0.0326729	0.0327779	0.0333839	0.0327939	0.0326979	0.0325199	0.0339819	0.0333019
1.306	0.0321942	0.0322442	0.0327192	0.0327882	0.0333992	0.0328352	0.0327332	0.0325532	0.0340082	0.0333292
1.307	0.0322215	0.0322655	0.0327455	0.0328225	0.0334375	0.0328505	0.0327755	0.0325685	0.0340085	0.0333745
1.308	0.0322469	0.0322849	0.0327829	0.0328519	0.0334569	0.0328719	0.0328009	0.0326009	0.0340349	0.0333939
1.309	0.0322662	0.0323042	0.0328122	0.0328672	0.0334902	0.0328972	0.0328142	0.0326452	0.0340362	0.0334292
1.31	0.0322745	0.0323235	0.0328475	0.0328775	0.0335025	0.0329415	0.0328315	0.0326705	0.0340405	0.0334695
1.311	0.0323019	0.0323649	0.0328839	0.0328919	0.0335409	0.0329569	0.0328699	0.0326999	0.0340569	0.0334949
1.312	0.0323392	0.0323842	0.0329012	0.0329402	0.0335622	0.0329692	0.0328992	0.0327322	0.0340732	0.0335312
1.313	0.0323836	0.0324256	0.0329096	0.0329586	0.0336016	0.0329786	0.0329166	0.0327676	0.0340886	0.0335766
1.314	0.0324329	0.0324539	0.0329409	0.0329739	0.0336219	0.0330099	0.0329469	0.0327949	0.0341289	0.0335919
1.315	0.0324472	0.0324842	0.0329462	0.0329952	0.0336672	0.0330182	0.0329682	0.0328152	0.0341352	0.0336162
1.316	0.0324676	0.0325156	0.0329626	0.0329856	0.0336716	0.0330546	0.0329886	0.0328356	0.0341596	0.0336486
1.317	0.0324899	0.0325379	0.0329789	0.0330049	0.0336779	0.0330709	0.0330139	0.0328549	0.0341709	0.0336809
1.318	0.0324843	0.0325563	0.0330093	0.0330273	0.0337033	0.0330853	0.0330393	0.0328973	0.0342053	0.0337103
1.319	0.0325086	0.0325836	0.0330286	0.0330326	0.0337356	0.0331216	0.0330396	0.0329076	0.0342286	0.0337376
1.32	0.0325249	0.0325989	0.0330279	0.0330609	0.0337679	0.0331359	0.0330789	0.0329209	0.0342619	0.0337479
1.321	0.0325473	0.0326313	0.0330543	0.0330783	0.0337933	0.0331643	0.0331173	0.0329563	0.0342903	0.0337993
1.322	0.0325746	0.0326476	0.0330766	0.0330846	0.0338126	0.0331996	0.0331546	0.0329776	0.0343126	0.0338316
1.323	0.0325679	0.0326659	0.0331089	0.0331229	0.0338379	0.0332199	0.0331679	0.0329779	0.0343399	0.0338649
1.324	0.0325943	0.0327093	0.0331433	0.0331473	0.0338673	0.0332453	0.0331853	0.0330093	0.0343823	0.0338943
1.325	0.0326206	0.0327286	0.0331636	0.0331656	0.0338946	0.0332706	0.0332006	0.0330306	0.0344146	0.0339256
1.326	0.03265	0.032744	0.033185	0.033211	0.033906	0.033303	0.033212	0.033052	0.03442	0.033951
1.327	0.0326763	0.0327533	0.0332123	0.0332463	0.0339403	0.0333303	0.0332533	0.0330783	0.0344563	0.0339593
1.328	0.0326906	0.0327966	0.0332206	0.0332926	0.0339726	0.0333476	0.0332686	0.0330996	0.0344926	0.0339716
1.329	0.032721	0.032812	0.033233	0.033307	0.033991	0.033355	0.033307	0.033112	0.03452	0.034011
1.33	0.0327363	0.0328443	0.0332463	0.0333453	0.0340103	0.0333763	0.0333203	0.0331163	0.0345593	0.0340303
1.331	0.0327557	0.0328647	0.0332697	0.0333667	0.0340367	0.0334277	0.0333457	0.0331457	0.0345857	0.0340517
1.332	0.032783	0.032888	0.033291	0.033408	0.03406	0.033434	0.033374	0.033179	0.034618	0.034072
1.333	0.0328083	0.0329263	0.0333073	0.0334243	0.0340973	0.0334523	0.0333853	0.0332133	0.0346553	0.0341013
1.334	0.0328377	0.0329397	0.0333337	0.0334447	0.0341207	0.0334797	0.0334267	0.0332327	0.0346637	0.0341267
1.335	0.03285	0.032973	0.033357	0.033464	0.034142	0.033524	0.033463	0.03327	0.034698	0.034125
1.336	0.0328713	0.0329813	0.0333793	0.0335093	0.0341563	0.0335423	0.0334743	0.0333033	0.0347243	0.0341733
1.337	0.0328867	0.0329987	0.0334147	0.0335317	0.0341887	0.0335837	0.0334847	0.0333137	0.0347577	0.0341857
1.338	0.032905	0.033021	0.033449	0.033564	0.034205	0.033605	0.033513	0.033344	0.0348	0.034216
1.339	0.0329094	0.0330624	0.0334504	0.0335914	0.0342344	0.0336264	0.0335224	0.0333734	0.0348294	0.0342464
1.34	0.0329377	0.0331027	0.0334637	0.0335977	0.0342717	0.0336547	0.0335517	0.0333907	0.0348327	0.0342797
1.341	0.032955	0.033122	0.033483	0.033626	0.034307	0.033684	0.033577	0.033407	0.034867	0.034307
1.342	0.0329984	0.0331594	0.0335134	0.0336494	0.0343334	0.0337054	0.0336114	0.0334344	0.0348984	0.0343304
1.343	0.0330167	0.0331797	0.0335497	0.0336607	0.0343797	0.0337207	0.0336367	0.0334667	0.0349387	0.0343537
1.344	0.0330311	0.0331931	0.0335911	0.0336741	0.0344211	0.0337361	0.0336671	0.0335071	0.0349681	0.0343821
1.345	0.0330604	0.0332274	0.0336024	0.0337004	0.0344414	0.0337654	0.0336994	0.0335364	0.0349964	0.0343934
1.346	0.0330907	0.0332437	0.0336057	0.0337167	0.0344477	0.0337987	0.0337347	0.0335517	0.0350187	0.0344087
1.347	0.0330971	0.0332871	0.0336361	0.0337491	0.0344861	0.0338221	0.0337621	0.0335621	0.0350341	0.0344241
1.348	0.0330974	0.0333134	0.0336564	0.0337704	0.0345324	0.0338504	0.0337814	0.0335754	0.0350584	0.0344544
1.349	0.0331057	0.0333247	0.0336917	0.0338017	0.0345777	0.0338807	0.0337927	0.0336107	0.0350997	0.0344727
1.35	0.0331181	0.0333451	0.0337221	0.0338391	0.0346111	0.0339101	0.0338021	0.0336261	0.0351221	0.0345011
1.351	0.0331524	0.0333774	0.0337414	0.0338394	0.0346434	0.0339314	0.0338224	0.0336644	0.0351624	0.0345204
1.352	0.0331608	0.0333868	0.0337428	0.0338638	0.0346548	0.0339668	0.0338688	0.0336788	0.0351938	0.0345658
1.353	0.0331731	0.0334011	0.0337611	0.0338751	0.0346781	0.0339931	0.0338901	0.0336951	0.0352171	0.0345951
1.354	0.0331994	0.0334244	0.0337854	0.0339154	0.0347054	0.0340134	0.0339064	0.0337134	0.0352314	0.0346244
1.355	0.0332248	0.0334548	0.0338048	0.0339498	0.0347328	0.0340298	0.0339298	0.0337448	0.0352528	0.0346508
1.356	0.0332741	0.0334691	0.0338291	0.0339731	0.0347531	0.0340521	0.0339571	0.0337721	0.0352841	0.0346881
1.357	0.0332995	0.0334935	0.0338775	0.0339755	0.0348025	0.0340825	0.0339885	0.0337905	0.0353025	0.0347145
1.358	0.0333368	0.0335228	0.0339088	0.0340058	0.0348348	0.0341218	0.0340228	0.0338168	0.0353328	0.0347308
1.359	0.0333661	0.0335331	0.0339221	0.0340141	0.0348411	0.0341331	0.0340491	0.0338581	0.0353521	0.0347661
1.36	0.0333795	0.0335745	0.0339515	0.0340365	0.0348795	0.0341745	0.0340825	0.0338865	0.0354085	0.0347805
1.361	0.0333948	0.0335998	0.0339848	0.0340658	0.0348958	0.0342048	0.0341008	0.0339078	0.0354448	0.0347958
1.362	0.0334222	0.0336262	0.0339992	0.0340922	0.0349262	0.0342262	0.0341312	0.0339222	0.0354672	0.0348312
1.363	0.0334545	0.0336455	0.0340365	0.0341165	0.0349575	0.0342505	0.0341485	0.0339545	0.0354905	0.0348615
1.364	0.0335018	0.0336698	0.0340628	0.0341288	0.0349778	0.0342748	0.0341738	0.0339848	0.0355358	0.0348848
1.365	0.0335132	0.0337012	0.0340882	0.0341482	0.0349972	0.0342832	0.0342092	0.0340072	0.0355652	0.0349182
1.366	0.0335235	0.0337185	0.0341045	0.0341815	0.0350275	0.0342975	0.0342385	0.0340375	0.0355825	0.0349395
1.367	0.0335488	0.0337468	0.0341188	0.0342328	0.0350578	0.0343298	0.0342528	0.0340698	0.0355998	0.0349618
1.368	0.0335652	0.0337792	0.0341292	0.0342622	0.0350882	0.0343592	0.0343022	0.0341002	0.0356052	0.0349722
1.369	0.0335805	0.0337965	0.0341515	0.0342985	0.0351035	0.0344015	0.0343085	0.0341155	0.0356365	0.0349945
1.37	0.0335819	0.0338149	0.0341639	0.0343299	0.0351129	0.0344249	0.0343299	0.0341479	0.0356549	0.0350289
1.371	0.0335962	0.0338402	0.0341902	0.0343362	0.0351362	0.0344662	0.0343542	0.0341762	0.0357052	0.0350672
1.372	0.0335805	0.0338725	0.0342115	0.0343565	0.0351535	0.0344905	0.0343785	0.0342065	0.0357365	0.0351135
1.373	0.0336009	0.0338959	0.0342369	0.0343799	0.0351739	0.0345249	0.0344249	0.0342469	0.0357649	0.0351449
1.374	0.0336322	0.0339172	0.0342552	0.0344082	0.0351982	0.0345632	0.0344472	0.0342782	0.0357902	0.0351552
1.375	0.0336566	0.0339306	0.0342926	0.0344366	0.0352266	0.0345986	0.0344676	0.0343106	0.0357966	0.0352096
1.376	0.0336909	0.0339509	0.0343409	0.0344619	0.0352449	0.0346249	0.0344929	0.0343559	0.0358069	0.0352389
1.377	0.0337242	0.0339802	0.0343452	0.0344902	0.0352772	0.0346552	0.0345222	0.0343822	0.0358442	0.0352632
1.378	0.0337606	0.0339996	0.0343436	0.0344986	0.0352886	0.0346656	0.0345506	0.0344136	0.0358746	0.0352916
1.379	0.0338029	0.0340409	0.0343629	0.0345269	0.0353039	0.0347089	0.0345809	0.0344389	0.0359039	0.0352989
1.38	0.0338472	0.0340632	0.0343842	0.0345612	0.0353172	0.0347242	0.0345962	0.0344692	0.0359262	0.0353452
1.381	0.0338716	0.0340956	0.0344036	0.0345976	0.0353286	0.0347596	0.0346266	0.0344926	0.0359516	0.0353716
1.382	0.0339049	0.0341199	0.0344349	0.0346279	0.0353659	0.0347729	0.0346529	0.0345089	0.0359759	0.0354009
1.383	0.0339323	0.0341423	0.0344423	0.0346493	0.0354013	0.0348043	0.0346843	0.0345193	0.0360203	0.0354163
1.384	0.0339416	0.0341616	0.0344556	0.0346716	0.0354206	0.0348316	0.0347096	0.0345516	0.0360546	0.0354496
1.385	0.0339639	0.0341829	0.0344939	0.0346959	0.0354529	0.0348439	0.0347179	0.0345869	0.0360649	0.0354789
1.386	0.0339823	0.0342193	0.0345093	0.0347103	0.0354893	0.0348663	0.0347373	0.0346303	0.0361043	0.0355043
1.387	0.0339876	0.0342236	0.0345346	0.0347396	0.0354996	0.0348886	0.0347656	0.0346546	0.0361486	0.0355226
1.388	0.034028	0.034229	0.034571	0.03477	0.03551	0.034917	0.034782	0.034672	0.036172	0.035538
1.389	0.0340683	0.0342563	0.0346153	0.0347903	0.0355273	0.0349223	0.0348123	0.0346793	0.0362083	0.0355623
1.39	0.0340956	0.0342876	0.0346426	0.0348226	0.0355696	0.0349656	0.0348406	0.0346986	0.0362576	0.0355896
1.391	0.034109	0.034301	0.034674	0.034862	0.035609	0.035002	0.034871	0.034743	0.036297	0.035631
1.392	0.0341273	0.0343183	0.0347053	0.0348753	0.0356153	0.0350233	0.0348973	0.0347563	0.0363103	0.0356723
1.393	0.0341516	0.0343386	0.0347396	0.0348936	0.0356536	0.0350496	0.0349036	0.0347936	0.0363246	0.0356946
1.394	0.034164	0.034349	0.034762	0.034927	0.035667	0.035064	0.034916	0.034825	0.036345	0.035723
1.395	0.0341883	0.0343943	0.0347873	0.0349553	0.0356983	0.0350763	0.0349513	0.0348523	0.0363683	0.0357523
1.396	0.0342137	0.0344277	0.0348227	0.0349887	0.0357357	0.0350927	0.0349737	0.0348597	0.0363907	0.0357657
1.397	0.034248	0.03446	0.034844	0.035016	0.035763	0.035113	0.03499	0.034893	0.036409	0.035784
1.398	0.0342833	0.0344893	0.0348763	0.0350293	0.0358013	0.0351393	0.0350283	0.0349133	0.0364363	0.0358223
1.399	0.0343187	0.0345097	0.0349167	0.0350627	0.0358137	0.0351577	0.0350587	0.0349297	0.0364547	0.0358597
1.4	0.034339	0.034537	0.034931	0.035091	0.035826	0.035171	0.035102	0.034954	0.036477	0.035888
1.401	0.0343634	0.0345524	0.0349754	0.0351134	0.0358544	0.0352034	0.0351414	0.0349724	0.0365084	0.0359244
1.402	0.0343847	0.0345947	0.0350067	0.0351227	0.0358697	0.0352357	0.0351597	0.0349957	0.0365307	0.0359607
1.403	0.034413	0.034613	0.035032	0.035139	0.035901	0.035263	0.035165	0.035036	0.036564	0.036018
1.404	0.0344154	0.0346454	0.0350584	0.0351564	0.0359324	0.0352834	0.0351794	0.0350644	0.0365814	0.0360604
1.405	0.0344347	0.0346717	0.0350757	0.0351667	0.0359617	0.0353207	0.0352117	0.0350867	0.0366027	0.0360827
1.406	0.034468	0.034707	0.035079	0.035195	0.035991	0.03533	0.03526	0.035104	0.036636	0.036107
1.407	0.0344974	0.0347304	0.0351134	0.0352234	0.0360224	0.0353574	0.0352864	0.0351174	0.0366734	0.0361324
1.408	0.0345357	0.0347637	0.0351337	0.0352337	0.0360607	0.0353737	0.0353207	0.0351607	0.0367127	0.0361517
1.409	0.0345691	0.0347601	0.0351561	0.0352761	0.0360781	0.0353981	0.0353561	0.0351971	0.0367291	0.0361881
1.41	0.0345874	0.0347744	0.0352024	0.0353074	0.0360844	0.0354254	0.0353974	0.0352334	0.0367494	0.0362124
1.411	0.0346377	0.0347917	0.0352457	0.0353357	0.0360877	0.0354587	0.0353997	0.0352697	0.0367837	0.0362307
1.412	0.0346701	0.0348111	0.0352811	0.0353751	0.0361051	0.0354921	0.0354121	0.0352971	0.0368001	0.0362591
1.413	0.0346944	0.0348184	0.0353144	0.0354124	0.0361204	0.0355154	0.0354424	0.0353094	0.0368374	0.0362754
1.414	0.0347298	0.0348538	0.0353418	0.0354408	0.0361578	0.0355358	0.0354688	0.0353318	0.0368738	0.0362918
1.415	0.0347621	0.0348811	0.0353531	0.0354771	0.0361931	0.0355701	0.0354871	0.0353621	0.0368841	0.0363241
1.416	0.0347924	0.0348994	0.0353854	0.0354834	0.0362164	0.0355764	0.0355174	0.0353844	0.0369084	0.0363424
1.417	0.0348238	0.0349488	0.0354068	0.0355188	0.0362418	0.0355798	0.0355318	0.0353998	0.0369238	0.0363828
1.418	0.0348401	0.0349971	0.0354471	0.0355431	0.0362621	0.0355831	0.0355721	0.0354211	0.0369571	0.0364171
1.419	0.0348635	0.0350405	0.0354785	0.0355785	0.0363065	0.0356025	0.0355955	0.0354415	0.0369755	0.0364405
1.42	0.0348928	0.0350628	0.0355088	0.0356148	0.0363398	0.0356238	0.0356298	0.0354738	0.0369958	0.0364728
1.421	0.0349061	0.0350811	0.0355451	0.0356511	0.0363951	0.0356431	0.0356521	0.0354961	0.0370281	0.0364851
1.422	0.0349445	0.0351065	0.0355535	0.0356785	0.0364265	0.0356785	0.0356845	0.0355175	0.0370615	0.0365095
1.423	0.0349928	0.0351448	0.0355758	0.0357068	0.0364598	0.0357038	0.0357058	0.0355368	0.0370758	0.0365508
1.424	0.0350121	0.0351631	0.0356041	0.0357291	0.0364701	0.0357501	0.0357211	0.0355601	0.0371011	0.0365761
1.425	0.0350455	0.0351835	0.0356145	0.0357475	0.0364755	0.0357635	0.0357425	0.0355915	0.0371375	0.0365865
1.426	0.0350648	0.0352208	0.0356488	0.0357858	0.0364848	0.0357878	0.0357658	0.0356188	0.0371708	0.0366038
1.427	0.0350782	0.0352292	0.0356592	0.0358182	0.0365352	0.0358192	0.0357992	0.0356602	0.0372082	0.0366392
1.428	0.0350965	0.0352565	0.0356815	0.0358435	0.0365605	0.0358545	0.0358305	0.0356935	0.0372305	0.0366475
1.429	0.0351268	0.0352828	0.0357098	0.0358718	0.0365788	0.0358818	0.0358548	0.0357168	0.0372688	0.0366788
1.43	0.0351522	0.0353202	0.0357362	0.0358852	0.0365962	0.0359172	0.0358782	0.0357392	0.0372722	0.0367042
1.431	0.0351665	0.0353245	0.0357595	0.0358975	0.0366275	0.0359325	0.0359135	0.0357475	0.0372965	0.0367235
1.432	0.0351879	0.0353659	0.0357689	0.0359299	0.0366779	0.0359539	0.0359579	0.0357789	0.0373319	0.0367539
1.433	0.0352152	0.0354002	0.0357922	0.0359502	0.0366882	0.0359862	0.0359862	0.0357912	0.0373502	0.0367682
1.434	0.0352465	0.0354115	0.0358115	0.0359825	0.0367165	0.0359965	0.0360035	0.0357975	0.0373725	0.0367995
1.435	0.0352609	0.0354329	0.0358349	0.0360179	0.0367299	0.0360099	0.0360289	0.0358259	0.0373799	0.0368299
1.436	0.0352922	0.0354662	0.0358552	0.0360592	0.0367502	0.0360322	0.0360462	0.0358532	0.0373912	0.0368542
1.437	0.0353155	0.0354945	0.0358775	0.0360675	0.0367725	0.0360565	0.0360745	0.0358955	0.0374185	0.0368875
1.438	0.0353289	0.0355149	0.0359149	0.0361079	0.0367939	0.0361029	0.0361229	0.0359029	0.0374459	0.0369249
1.439	0.0353462	0.0355482	0.0359432	0.0361332	0.0368272	0.0361182	0.0361482	0.0359272	0.0374762	0.0369642
1.44	0.0353626	0.0355566	0.0359366	0.0361626	0.0368456	0.0361516	0.0361626	0.0359356	0.0375096	0.0370146
1.441	0.0353769	0.0355859	0.0359599	0.0361769	0.0368799	0.0361749	0.0361749	0.0359699	0.0375339	0.0370459
1.442	0.0354032	0.0356072	0.0359922	0.0361932	0.0369312	0.0361982	0.0362062	0.0359882	0.0375792	0.0370762
1.443	0.0354396	0.0356336	0.0360116	0.0362176	0.0369626	0.0362086	0.0362246	0.0360186	0.0375966	0.0370976
1.444	0.0354799	0.0356489	0.0360389	0.0362499	0.0369969	0.0362309	0.0362509	0.0360439	0.0376009	0.0371269
1.445	0.0355033	0.0356613	0.0360683	0.0362643	0.0370223	0.0362483	0.0362863	0.0360623	0.0376333	0.0371473
1.446	0.0355096	0.0356786	0.0360866	0.0362836	0.0370346	0.0362676	0.0363436	0.0360896	0.0376436	0.0371766
1.447	0.0355479	0.0356889	0.0360919	0.0363139	0.0370909	0.0362929	0.0363499	0.0361089	0.0376689	0.0371899
1.448	0.0355693	0.0357043	0.0361233	0.0363273	0.0371173	0.0362943	0.0363713	0.0361413	0.0377073	0.0372203
1.449	0.0356006	0.0357366	0.0361256	0.0363436	0.0371246	0.0363206	0.0363906	0.0361696	0.0377376	0.0372816
1.45	0.0356089	0.0357659	0.0361499	0.0363599	0.0371379	0.0363269	0.0363969	0.0362069	0.0377589	0.0373189
1.451	0.0356403	0.0357913	0.0361843	0.0363843	0.0371563	0.0363563	0.0364043	0.0362313	0.0377833	0.0373363
1.452	0.0356586	0.0358066	0.0362106	0.0363786	0.0371896	0.0363766	0.0364256	0.0362456	0.0378046	0.0373606
1.453	0.035687	0.035822	0.036242	0.036408	0.03723	0.036396	0.036458	0.036273	0.037821	0.037388
1.454	0.0356993	0.0358623	0.0362713	0.0364223	0.0372643	0.0364253	0.0364883	0.0362913	0.0378483	0.0374133
1.455	0.0357386	0.0358956	0.0362746	0.0364316	0.0373036	0.0364506	0.0365126	0.0363196	0.0378756	0.0374386
1.456	0.035768	0.035893	0.036294	0.036454	0.037346	0.036485	0.036563	0.036357	0.037902	0.037453
1.457	0.0357863	0.0359293	0.0363133	0.0364793	0.0373823	0.0365143	0.0365703	0.0364053	0.0379233	0.0374733
1.458	0.0358187	0.0359547	0.0363357	0.0365137	0.0374097	0.0365227	0.0365857	0.0364507	0.0379357	0.0374887
1.459	0.035829	0.035981	0.036355	0.036525	0.037447	0.036552	0.036614	0.036466	0.03797	0.037514
1.46	0.0358743	0.0359923	0.0363823	0.0365553	0.0374813	0.0365773	0.0366413	0.0364863	0.0379943	0.0375383
1.461	0.0358957	0.0360067	0.0364037	0.0365827	0.0374977	0.0366007	0.0366537	0.0365107	0.0380197	0.0375617
1.462	0.035929	0.036033	0.036428	0.03663	0.037526	0.036632	0.036689	0.036532	0.03803	0.03759
1.463	0.0359663	0.0360633	0.0364463	0.0366773	0.0375433	0.0366643	0.0367263	0.0365733	0.0380493	0.0376063
1.464	0.0359977	0.0360977	0.0364787	0.0366847	0.0375747	0.0366907	0.0367677	0.0365807	0.0380637	0.0376257
1.465	0.036028	0.03613	0.036492	0.036708	0.037611	0.036722	0.036787	0.036615	0.03808	0.037629
1.466	0.0360434	0.0361554	0.0365484	0.0367424	0.0376374	0.0367484	0.0368054	0.0366394	0.0381094	0.0376344
1.467	0.0360607	0.0361777	0.0365597	0.0367597	0.0376547	0.0367537	0.0368267	0.0366857	0.0381347	0.0376467
1.468	0.036085	0.036223	0.036577	0.036784	0.037683	0.036784	0.036871	0.0367	0.038135	0.037667
1.469	0.0361234	0.0362284	0.0365984	0.0368334	0.0377194	0.0368184	0.0368934	0.0367364	0.0381514	0.0376924
1.47	0.0361377	0.0362507	0.0366227	0.0368627	0.0377357	0.0368247	0.0369237	0.0367517	0.0381757	0.0377097
1.471	0.0361501	0.0362651	0.0366571	0.0368911	0.0377641	0.0368591	0.0369351	0.0367801	0.0381971	0.0377301
1.472	0.0361634	0.0362954	0.0366764	0.0369264	0.0377884	0.0368824	0.0369614	0.0368154	0.0382104	0.0377544
1.473	0.0361817	0.0363017	0.0367157	0.0369527	0.0378197	0.0369277	0.0369787	0.0368557	0.0382507	0.0377947
1.474	0.0362041	0.0363141	0.0367351	0.0369841	0.0378511	0.0369521	0.0370011	0.0368761	0.0382831	0.0378271
1.475	0.0362244	0.0363574	0.0367624	0.0369934	0.0378744	0.0369794	0.0370354	0.0368924	0.0383094	0.0378374
1.476	0.0362437	0.0363917	0.0367967	0.0370177	0.0379177	0.0370077	0.0370627	0.0369277	0.0383277	0.0378677
1.477	0.0362581	0.0364221	0.0368261	0.0370481	0.0379521	0.0370361	0.0370891	0.0369531	0.0383511	0.0378681
1.478	0.0362874	0.0364614	0.0368524	0.0370624	0.0379704	0.0370604	0.0371054	0.0369824	0.0383774	0.0379004
1.479	0.0363138	0.0365038	0.0368628	0.0370788	0.0380238	0.0370788	0.0371388	0.0370118	0.0384198	0.0379518
1.48	0.0363231	0.0365351	0.0368961	0.0371151	0.0380571	0.0370911	0.0371581	0.0370361	0.0384511	0.0379851
1.481	0.0363374	0.0365704	0.0369224	0.0371554	0.0380914	0.0371004	0.0372034	0.0370674	0.0384634	0.0380154
1.482	0.0363748	0.0365938	0.0369408	0.0371898	0.0381038	0.0371328	0.0372238	0.0370888	0.0384908	0.0380288
1.483	0.0363931	0.0366291	0.0369581	0.0372181	0.0381171	0.0371661	0.0372561	0.0370931	0.0385121	0.0380531
1.484	0.0364015	0.0366485	0.0369625	0.0372655	0.0381355	0.0371885	0.0372955	0.0371115	0.0385395	0.0380785
1.485	0.0364218	0.0366868	0.0370018	0.0372858	0.0381568	0.0372258	0.0373048	0.0371388	0.0385728	0.0380948
1.486	0.0364251	0.0367061	0.0370311	0.0373141	0.0381921	0.0372581	0.0373111	0.0371531	0.0385621	0.0381121
1.487	0.0364335	0.0367425	0.0370505	0.0373335	0.0382285	0.0372965	0.0373495	0.0371855	0.0385975	0.0381495
1.488	0.0364638	0.0367618	0.0370828	0.0373618	0.0382458	0.0373158	0.0373828	0.0372008	0.0386328	0.0381728
1.489	0.0364922	0.0367812	0.0371122	0.0373822	0.0382682	0.0373532	0.0374132	0.0372302	0.0386422	0.0381832
1.49	0.0365145	0.0368085	0.0371445	0.0373755	0.0382905	0.0373745	0.0374465	0.0372535	0.0386705	0.0382155
1.491	0.0365388	0.0368258	0.0371558	0.0373908	0.0383018	0.0373928	0.0374848	0.0372568	0.0386968	0.0382538
1.492	0.0365372	0.0368372	0.0371742	0.0374222	0.0383212	0.0374242	0.0375102	0.0372822	0.0387152	0.0382962
1.493	0.0365655	0.0368475	0.0372245	0.0374425	0.0383545	0.0374495	0.0375195	0.0373125	0.0387545	0.0383175
1.494	0.0366098	0.0368568	0.0372258	0.0374628	0.0383658	0.0374668	0.0375398	0.0373468	0.0387868	0.0383258
1.495	0.0366382	0.0368822	0.0372472	0.0374832	0.0383902	0.0374902	0.0375662	0.0373542	0.0388022	0.0383582
1.496	0.0366735	0.0369085	0.0372645	0.0375005	0.0384015	0.0375005	0.0375915	0.0373715	0.0388365	0.0383905
1.497	0.0366929	0.0369329	0.0372879	0.0375279	0.0384409	0.0375369	0.0376119	0.0374259	0.0388629	0.0384309
1.498	0.0367232	0.0369442	0.0373222	0.0375402	0.0384532	0.0375622	0.0376522	0.0374562	0.0389072	0.0384422
1.499	0.0367615	0.0369595	0.0373345	0.0375645	0.0384755	0.0375705	0.0376785	0.0374705	0.0389365	0.0384475
1.5	0.0367839	0.0369829	0.0373469	0.0375959	0.0385099	0.0375939	0.0377149	0.0374979	0.0389589	0.0384849
1.501	0.0368072	0.0370052	0.0373812	0.0376432	0.0385352	0.0376192	0.0377382	0.0375182	0.0389742	0.0384942
1.502	0.0368316	0.0370506	0.0373956	0.0376736	0.0385556	0.0376636	0.0377696	0.0375586	0.0390036	0.0385376
1.503	0.0368489	0.0370649	0.0374129	0.0376999	0.0385679	0.0376759	0.0377939	0.0375779	0.0390289	0.0385729
1.504	0.0368812	0.0370872	0.0374382	0.0377352	0.0385942	0.0376912	0.0378242	0.0376012	0.0390412	0.0385952
1.505	0.0369036	0.0371286	0.0374516	0.0377466	0.0386256	0.0377176	0.0378586	0.0376306	0.0390626	0.0386306
1.506	0.0369199	0.0371489	0.0374759	0.0377799	0.0386399	0.0377509	0.0378849	0.0376439	0.0390769	0.0386589
1.507	0.0369552	0.0371782	0.0375082	0.0378042	0.0386742	0.0377822	0.0379282	0.0376352	0.0391142	0.0386992
1.508	0.0369736	0.0372026	0.0375306	0.0378186	0.0387146	0.0378026	0.0379496	0.0376736	0.0391216	0.0387006
1.509	0.0370179	0.0372339	0.0375649	0.0378589	0.0387179	0.0378199	0.0379829	0.0376939	0.0391409	0.0387309
1.51	0.0370363	0.0372623	0.0376073	0.0378813	0.0387423	0.0378313	0.0379923	0.0376993	0.0391523	0.0387633
1.511	0.0370476	0.0372866	0.0376446	0.0379046	0.0387706	0.0378466	0.0380286	0.0377226	0.0391826	0.0387986
1.512	0.0370909	0.0373159	0.0376719	0.0379269	0.0387949	0.0378679	0.0380559	0.0377439	0.0391919	0.0388259
1.513	0.0371113	0.0373403	0.0377023	0.0379473	0.0388313	0.0378993	0.0380713	0.0377613	0.0392203	0.0388423
1.514	0.0371426	0.0373936	0.0377466	0.0379396	0.0388686	0.0379286	0.0381056	0.0377756	0.0392566	0.0388506
1.515	0.037169	0.037403	0.037761	0.037964	0.038886	0.037956	0.03813	0.03779	0.039277	0.038877
1.516	0.0372143	0.0374293	0.0377933	0.0380133	0.0389003	0.0379853	0.0381463	0.0378213	0.0392943	0.0389023
1.517	0.0372456	0.0374596	0.0378186	0.0380386	0.0389186	0.0380086	0.0381596	0.0378476	0.0393056	0.0389326
1.518	0.037272	0.037497	0.037824	0.038058	0.038932	0.038032	0.038194	0.03786	0.039327	0.038956
1.519	0.0372993	0.0375153	0.0378443	0.0380853	0.0389473	0.0380493	0.0382323	0.0378733	0.0393523	0.0389813
1.52	0.0373326	0.0375246	0.0378746	0.0381036	0.0389686	0.0380786	0.0382526	0.0379006	0.0393796	0.0389986
1.521	0.037363	0.037546	0.037894	0.038131	0.038997	0.038095	0.038276	0.037908	0.039402	0.039035
1.522	0.0373963	0.0375793	0.0379163	0.0381663	0.0390253	0.0381163	0.0383083	0.0379403	0.0394243	0.0390903
1.523	0.0374337	0.0376187	0.0379477	0.0381907	0.0390617	0.0381447	0.0383227	0.0379647	0.0394627	0.0391137
1.524	0.037451	0.037654	0.037965	0.038221	0.039088	0.038182	0.038348	0.037987	0.039496	0.039152
1.525	0.0374723	0.0376953	0.0379993	0.0382403	0.0391203	0.0382023	0.0383613	0.0380153	0.0395173	0.0391653
1.526	0.0374877	0.0377247	0.0380147	0.0382707	0.0391657	0.0382357	0.0383927	0.0380417	0.0395397	0.0391877
1.527	0.037517	0.037728	0.038048	0.038293	0.039214	0.038258	0.038417	0.038063	0.039575	0.039221
1.528	0.0375364	0.0377504	0.0380914	0.0383264	0.0392554	0.0382944	0.0384414	0.0380894	0.0395914	0.0392204
1.529	0.0375637	0.0377617	0.0381047	0.0383397	0.0392797	0.0383097	0.0384707	0.0381167	0.0396307	0.0392647
1.53	0.037587	0.037791	0.03813	0.038386	0.039295	0.03833	0.038489	0.038133	0.039683	0.0393
1.531	0.0376034	0.0378004	0.0381404	0.0384114	0.0393134	0.0383484	0.0385184	0.0381524	0.0396994	0.0393234
1.532	0.0376157	0.0378417	0.0381627	0.0384357	0.0393177	0.0383667	0.0385567	0.0381747	0.0397187	0.0393557
1.533	0.037635	0.03787	0.038184	0.038441	0.039344	0.038406	0.03858	0.038192	0.039713	0.039381
1.534	0.0376464	0.0379134	0.0382174	0.0384664	0.0393714	0.0384334	0.0385994	0.0381974	0.0397264	0.0394254
1.535	0.0376957	0.0379357	0.0382457	0.0385107	0.0393907	0.0384557	0.0386267	0.0382197	0.0397397	0.0394617
1.536	0.0377031	0.0379501	0.0382841	0.0385331	0.0394021	0.0384881	0.0386481	0.0382421	0.0397621	0.0394991
1.537	0.0377564	0.0379864	0.0382984	0.0385554	0.0394264	0.0385144	0.0386634	0.0382704	0.0397804	0.0395274
1.538	0.0377787	0.0380207	0.0383137	0.0385767	0.0394437	0.0385407	0.0386957	0.0383067	0.0397997	0.0395587
1.539	0.0378061	0.0380431	0.0383331	0.0385961	0.0394811	0.0385701	0.0387141	0.0383171	0.0398231	0.0395811
1.54	0.0378204	0.0380504	0.0383474	0.0386234	0.0395004	0.0385824	0.0387414	0.0383394	0.0398384	0.0396144
1.541	0.0378538	0.0380768	0.0383628	0.0386488	0.0395358	0.0386078	0.0387728	0.0383558	0.0398568	0.0396318
1.542	0.0378831	0.0381071	0.0383901	0.0386791	0.0395731	0.0386331	0.0387861	0.0383831	0.0398751	0.0396711
1.543	0.0379054	0.0381254	0.0384064	0.0387094	0.0396004	0.0386634	0.0388144	0.0384204	0.0399024	0.0396934
1.544	0.0379258	0.0381228	0.0384328	0.0387498	0.0396078	0.0386918	0.0388488	0.0384388	0.0399348	0.0397118
1.545	0.0379521	0.0381341	0.0384581	0.0387621	0.0396291	0.0387101	0.0388851	0.0384631	0.0399801	0.0397311
1.546	0.0379825	0.0381765	0.0384895	0.0387605	0.0396715	0.0387425	0.0389115	0.0384885	0.0400115	0.0397645
1.547	0.0380078	0.0381908	0.0385118	0.0388018	0.0396878	0.0387758	0.0389268	0.0385288	0.0400208	0.0398018
1.548	0.0380511	0.0382121	0.0385501	0.0388211	0.0397061	0.0387901	0.0389551	0.0385491	0.0400431	0.0398081
1.549	0.0380815	0.0382355	0.0385905	0.0388395	0.0397695	0.0388075	0.0389955	0.0385655	0.0400595	0.0398365
1.55	0.0380938	0.0382618	0.0386168	0.0388628	0.0398108	0.0388338	0.0390238	0.0386068	0.0400758	0.0398508
1.551	0.0381291	0.0382851	0.0386451	0.0388701	0.0398271	0.0388471	0.0390521	0.0386361	0.0401011	0.0398591
1.552	0.0381565	0.0382955	0.0386635	0.0389015	0.0398565	0.0388805	0.0390795	0.0386745	0.0401305	0.0398695
1.553	0.0381608	0.0383078	0.0386558	0.0389338	0.0398778	0.0389088	0.0390778	0.0386918	0.0401638	0.0399108
1.554	0.0381832	0.0383172	0.0386922	0.0389482	0.0399232	0.0389492	0.0390992	0.0387142	0.0401832	0.0399102
1.555	0.0382025	0.0383305	0.0387065	0.0389865	0.0399485	0.0389815	0.0391405	0.0387325	0.0402205	0.0399285
1.556	0.0382298	0.0383488	0.0387248	0.0390258	0.0399608	0.0389928	0.0391768	0.0387688	0.0402448	0.0399468
1.557	0.0382542	0.0383862	0.0387412	0.0390502	0.0399832	0.0390402	0.0391872	0.0387832	0.0402692	0.0399602
1.558	0.0382875	0.0384155	0.0387485	0.0390795	0.0400065	0.0390605	0.0392255	0.0388145	0.0402935	0.0399815
1.559	0.0382929	0.0384439	0.0387709	0.0391039	0.0400349	0.0390819	0.0392499	0.0388259	0.0403229	0.0400239
1.56	0.0383142	0.0384782	0.0387962	0.0391162	0.0400472	0.0391082	0.0392932	0.0388532	0.0403452	0.0400572
1.561	0.0383325	0.0385045	0.0388275	0.0391385	0.0400915	0.0391405	0.0393285	0.0388675	0.0403855	0.0400895
1.562	0.0383639	0.0385239	0.0388389	0.0391719	0.0401469	0.0391689	0.0393569	0.0388869	0.0403949	0.0401019
1.563	0.0383922	0.0385502	0.0388592	0.0392062	0.0401662	0.0391942	0.0393822	0.0388892	0.0404142	0.0401332
1.564	0.0384365	0.0385745	0.0388835	0.0392255	0.0401795	0.0392225	0.0394255	0.0389085	0.0404375	0.0401615
1.565	0.0384579	0.0385989	0.0388989	0.0392529	0.0401949	0.0392399	0.0394599	0.0389169	0.0404569	0.0401739
1.566	0.0384982	0.0386332	0.0389122	0.0392792	0.0401992	0.0392622	0.0395042	0.0389512	0.0404912	0.0402072
1.567	0.0385406	0.0386776	0.0389446	0.0393006	0.0402066	0.0392736	0.0395366	0.0389696	0.0405056	0.0402216
1.568	0.0386009	0.0386949	0.0389809	0.0393309	0.0402349	0.0392579	0.0395549	0.0390119	0.0405169	0.0402589
1.569	0.0386282	0.0387162	0.0389952	0.0393472	0.0402522	0.0392792	0.0395762	0.0390152	0.0405642	0.0402862
1.57	0.0386556	0.0387466	0.0390146	0.0393756	0.0402836	0.0392876	0.0396026	0.0390326	0.0405956	0.0403196
1.571	0.0387019	0.0387569	0.0390189	0.0393909	0.0403339	0.0393199	0.0396369	0.0390339	0.0406179	0.0403419
1.572	0.0387333	0.0387843	0.0390463	0.0394203	0.0403553	0.0393493	0.0396583	0.0390463	0.0406403	0.0403693
1.573	0.0387396	0.0388306	0.0390746	0.0394486	0.0403866	0.0393586	0.0396876	0.0390816	0.0406486	0.0404046
1.574	0.0387589	0.0388589	0.0390929	0.0394919	0.0404319	0.0393809	0.0397169	0.0391339	0.0406649	0.0404299
1.575	0.0387753	0.0388743	0.0391353	0.0395153	0.0404533	0.0393923	0.0397693	0.0391503	0.0407023	0.0404583
1.576	0.0387996	0.0388976	0.0391496	0.0395396	0.0404746	0.0394246	0.0397916	0.0391826	0.0407286	0.0404876
1.577	0.0388209	0.0389519	0.0391809	0.0395679	0.0405229	0.0394459	0.0398259	0.0392049	0.0407399	0.0405119
1.578	0.0388513	0.0389893	0.0392013	0.0396013	0.0405523	0.0394933	0.0398593	0.0392313	0.0407703	0.0405243
1.579	0.0388776	0.0389876	0.0392246	0.0396406	0.0405536	0.0395256	0.0398796	0.0392646	0.0407896	0.0405576
1.58	0.03891	0.039036	0.03924	0.039646	0.040565	0.039554	0.039918	0.039307	0.040812	0.040572
1.581	0.0389423	0.0390533	0.0392673	0.0396683	0.0405823	0.0395633	0.0399363	0.0393563	0.0408533	0.0405853
1.582	0.0389646	0.0390666	0.0392956	0.0396896	0.0405936	0.0395916	0.0399476	0.0393846	0.0408766	0.0406136
1.583	0.038987	0.039075	0.039322	0.039731	0.040612	0.039642	0.039984	0.039405	0.040904	0.040636
1.584	0.0390133	0.0391123	0.0393493	0.0397413	0.0406383	0.0396773	0.0400253	0.0394223	0.0409383	0.0406483
1.585	0.0390367	0.0391427	0.0393887	0.0397797	0.0406707	0.0396797	0.0400497	0.0394537	0.0409477	0.0406757
1.586	0.039075	0.039167	0.039441	0.039789	0.040691	0.039709	0.04008	0.039472	0.040953	0.040686
1.587	0.0391073	0.0391893	0.0394713	0.0398053	0.0407163	0.0397183	0.0401053	0.0394983	0.0409813	0.0407023
1.588	0.0391277	0.0392137	0.0394967	0.0398267	0.0407487	0.0397377	0.0401237	0.0395357	0.0409947	0.0407367
1.589	0.039146	0.039234	0.03953	0.039846	0.040753	0.039766	0.040166	0.039553	0.041027	0.04077
1.59	0.0391503	0.0392823	0.0395563	0.0398523	0.0407683	0.0397973	0.0401803	0.0395713	0.0410633	0.0408003
1.591	0.0391677	0.0393087	0.0395777	0.0398867	0.0408037	0.0398307	0.0402067	0.0395937	0.0411017	0.0408327
1.592	0.039207	0.03935	0.039619	0.039927	0.040821	0.039874	0.040233	0.03962	0.041115	0.040862
1.593	0.0392444	0.0393794	0.0396574	0.0399424	0.0408494	0.0398894	0.0402634	0.0396254	0.0411344	0.0408974
1.594	0.0392767	0.0394137	0.0396787	0.0399667	0.0408677	0.0398987	0.0402917	0.0396667	0.0411567	0.0409197
1.595	0.039298	0.039435	0.039706	0.039983	0.040896	0.039925	0.040297	0.039689	0.04117	0.040946
1.596	0.0393274	0.0394564	0.0397404	0.0400194	0.0409184	0.0399524	0.0403394	0.0397114	0.0411864	0.0409684
1.597	0.0393457	0.0395017	0.0397737	0.0400437	0.0409457	0.0399617	0.0403787	0.0397227	0.0412107	0.0409907
1.598	0.0393561	0.0395131	0.0397981	0.0400361	0.0409651	0.0399911	0.0404101	0.0397371	0.0412271	0.0410151
1.599	0.0393734	0.0395484	0.0398044	0.0400784	0.0409924	0.0400104	0.0404574	0.0397704	0.0412474	0.0410314
1.6	0.0393717	0.0395827	0.0398297	0.0401167	0.0410147	0.0400527	0.0404787	0.0398107	0.0412897	0.0410577
1.601	0.0393951	0.0395991	0.0398681	0.0401411	0.0410441	0.0400831	0.0405071	0.0398261	0.0412901	0.0410811
1.602	0.0394024	0.0396094	0.0398984	0.0401534	0.0410744	0.0401034	0.0405424	0.0398464	0.0413004	0.0410944
1.603	0.0394367	0.0396147	0.0399197	0.0401877	0.0410817	0.0401297	0.0405807	0.0398757	0.0413357	0.0411127
1.604	0.0394621	0.0396561	0.0399331	0.0402121	0.0411161	0.0401581	0.0405941	0.0399221	0.0413501	0.0411311
1.605	0.0395034	0.0396864	0.0399694	0.0402404	0.0411844	0.0401794	0.0406134	0.0399414	0.0413754	0.0411454
1.606	0.0395318	0.0397198	0.0400028	0.0402618	0.0412178	0.0401898	0.0406318	0.0399608	0.0414078	0.0411698
1.607	0.0395481	0.0397471	0.0400321	0.0402921	0.0412521	0.0402271	0.0406531	0.0399901	0.0414321	0.0411801
1.608	0.0395794	0.0397614	0.0400714	0.0403344	0.0412844	0.0402724	0.0406734	0.0400244	0.0414484	0.0412084
1.609	0.0395908	0.0397918	0.0401028	0.0403648	0.0413138	0.0402878	0.0407008	0.0400498	0.0414748	0.0412308
1.61	0.0396091	0.0397941	0.0401391	0.0403831	0.0413241	0.0403231	0.0407241	0.0400681	0.0415021	0.0412591
1.611	0.0396405	0.0398405	0.0401635	0.0403945	0.0413325	0.0403345	0.0407575	0.0401055	0.0415595	0.0413035
1.612	0.0396658	0.0398758	0.0401748	0.0404278	0.0413598	0.0403618	0.0407718	0.0401388	0.0416028	0.0413288
1.613	0.0396921	0.0399061	0.0402071	0.0404461	0.0413671	0.0403791	0.0408151	0.0401471	0.0416341	0.0413581
1.614	0.0397135	0.0399265	0.0402265	0.0404985	0.0413845	0.0404055	0.0408335	0.0401615	0.0416615	0.0414005
1.615	0.0397218	0.0399448	0.0402578	0.0405208	0.0414108	0.0404308	0.0408528	0.0401838	0.0416708	0.0414248
1.616	0.0397442	0.0399692	0.0402792	0.0405462	0.0414492	0.0404482	0.0408892	0.0402132	0.0416932	0.0414682
1.617	0.0397725	0.0399925	0.0402955	0.0405635	0.0414645	0.0404725	0.0409345	0.0402475	0.0417055	0.0414915
1.618	0.0398058	0.0400158	0.0403078	0.0405908	0.0415008	0.0404898	0.0409728	0.0402638	0.0417208	0.0415248
1.619	0.0398482	0.0400472	0.0403402	0.0406322	0.0415432	0.0405082	0.0409912	0.0402842	0.0417462	0.0415492
1.62	0.0398735	0.0400795	0.0403685	0.0406695	0.0415715	0.0405405	0.0410275	0.0403085	0.0417975	0.0415535
1.621	0.0399038	0.0400988	0.0404178	0.0406888	0.0416038	0.0405808	0.0410538	0.0403488	0.0418178	0.0415538
1.622	0.0399302	0.0401332	0.0404572	0.0407082	0.0416442	0.0406102	0.0410792	0.0403682	0.0418382	0.0415722
1.623	0.0399395	0.0401525	0.0404745	0.0407265	0.0416865	0.0406195	0.0411325	0.0403895	0.0418635	0.0416105
1.624	0.0399589	0.0401629	0.0404999	0.0407449	0.0417299	0.0406379	0.0411549	0.0404299	0.0418969	0.0416169
1.625	0.0399892	0.0401942	0.0405272	0.0407772	0.0417402	0.0406632	0.0411832	0.0404622	0.0419302	0.0416352
1.626	0.0400215	0.0402285	0.0405395	0.0408065	0.0417575	0.0407125	0.0412075	0.0404875	0.0419575	0.0416685
1.627	0.0400439	0.0402769	0.0405809	0.0408359	0.0417849	0.0407119	0.0412339	0.0405189	0.0419629	0.0416749
1.628	0.0400612	0.0403112	0.0406042	0.0408572	0.0417962	0.0407632	0.0412752	0.0405522	0.0419922	0.0417062
1.629	0.0400926	0.0403306	0.0406326	0.0408706	0.0418056	0.0407966	0.0412956	0.0405886	0.0420106	0.0417296
1.63	0.0401199	0.0403569	0.0406649	0.0408999	0.0418129	0.0408279	0.0413429	0.0406159	0.0420279	0.0417469
1.631	0.0401352	0.0403832	0.0406832	0.0409332	0.0418162	0.0408802	0.0413842	0.0406502	0.0420542	0.0417772
1.632	0.0401476	0.0404106	0.0407146	0.0409546	0.0418446	0.0408916	0.0414016	0.0406806	0.0420796	0.0418196
1.633	0.0401889	0.0404419	0.0407509	0.0409699	0.0418579	0.0409019	0.0414139	0.0407009	0.0421019	0.0418379
1.634	0.0402042	0.0404822	0.0407862	0.0409982	0.0419082	0.0409012	0.0414512	0.0407472	0.0421212	0.0418972
1.635	0.0402206	0.0405226	0.0408136	0.0410106	0.0419256	0.0409306	0.0414666	0.0407786	0.0421556	0.0419246
1.636	0.0402469	0.0405189	0.0408149	0.0410509	0.0419409	0.0409649	0.0414709	0.0408179	0.0421909	0.0419469
1.637	0.0402653	0.0405503	0.0408373	0.0410723	0.0419643	0.0409883	0.0414963	0.0408393	0.0422153	0.0420013
1.638	0.0402926	0.0405686	0.0408616	0.0411026	0.0419916	0.0410106	0.0415136	0.0408686	0.0422346	0.0420236
1.639	0.0403329	0.0405769	0.0408879	0.0411229	0.0420029	0.0410299	0.0415429	0.0409029	0.0422559	0.0420699
1.64	0.0403453	0.0406063	0.0409053	0.0411493	0.0420233	0.0410533	0.0415603	0.0409233	0.0422863	0.0420963
1.641	0.0403796	0.0406326	0.0409326	0.0411766	0.0420506	0.0410696	0.0415786	0.0409556	0.0422886	0.0421286
1.642	0.040402	0.040658	0.040966	0.041207	0.04208	0.041079	0.041597	0.040996	0.042322	0.042156
1.643	0.0404363	0.0406903	0.0409933	0.0412223	0.0421013	0.0411093	0.0416083	0.0410153	0.0423433	0.0421793
1.644	0.0404546	0.0407356	0.0410076	0.0412346	0.0421226	0.0411226	0.0416456	0.0410486	0.0423836	0.0422126
1.645	0.040486	0.040776	0.041027	0.041257	0.042127	0.041142	0.041667	0.041076	0.042414	0.042238
1.646	0.0405033	0.0407963	0.0410533	0.0413003	0.0421523	0.0411973	0.0416973	0.0411063	0.0424193	0.0422753
1.647	0.0405306	0.0408326	0.0410876	0.0413336	0.0421766	0.0412166	0.0417286	0.0411386	0.0424606	0.0423146
1.648	0.040539	0.040857	0.041102	0.041355	0.042198	0.041232	0.041771	0.041176	0.042466	0.042355
1.649	0.0405683	0.0408883	0.0411183	0.0413573	0.0422103	0.0412633	0.0418053	0.0412033	0.0424773	0.0423793
1.65	0.0405977	0.0409027	0.0411557	0.0413857	0.0422327	0.0412837	0.0418197	0.0412357	0.0424887	0.0423907
1.651	0.040609	0.040902	0.041187	0.041396	0.042267	0.041331	0.041838	0.041253	0.042506	0.042422
1.652	0.0406263	0.0409343	0.0412243	0.0413953	0.0422773	0.0413733	0.0418583	0.0412753	0.0425153	0.0424393
1.653	0.0406597	0.0409667	0.0412367	0.0414137	0.0422987	0.0414117	0.0418867	0.0413077	0.0425327	0.0424677
1.654	0.040668	0.040992	0.041254	0.041431	0.042314	0.041434	0.041908	0.041323	0.042556	0.042476
1.655	0.0406854	0.0410054	0.0412904	0.0414404	0.0423444	0.0414784	0.0419414	0.0413604	0.0425894	0.0424964
1.656	0.0407047	0.0410217	0.0413117	0.0414737	0.0423807	0.0415117	0.0419787	0.0413977	0.0426017	0.0425297
1.657	0.040749	0.041058	0.041334	0.041508	0.04242	0.041562	0.042004	0.041396	0.042628	0.042576
1.658	0.0407734	0.0411004	0.0413624	0.0415414	0.0424474	0.0415724	0.0420294	0.0414134	0.0426484	0.0426074
1.659	0.0407777	0.0411157	0.0413917	0.0415607	0.0424527	0.0416197	0.0420587	0.0414327	0.0426867	0.0426487
1.66	0.040816	0.041135	0.041419	0.041582	0.042474	0.041654	0.042069	0.041446	0.042705	0.042659
1.661	0.0408404	0.0411584	0.0414504	0.0416094	0.0424984	0.0416794	0.0420754	0.0414794	0.0427164	0.0427064
1.662	0.0408527	0.0411837	0.0414727	0.0416277	0.0425017	0.0417097	0.0421007	0.0415087	0.0427347	0.0427427
1.663	0.0408951	0.0412121	0.0414901	0.0416521	0.0425301	0.0417341	0.0421111	0.0415341	0.0427331	0.0427681
1.664	0.0409234	0.0412374	0.0415074	0.0416854	0.0425704	0.0417464	0.0421454	0.0415774	0.0427524	0.0428004
1.665	0.0409657	0.0412637	0.0415277	0.0417187	0.0425827	0.0417747	0.0421647	0.0416157	0.0427697	0.0428187
1.666	0.0410081	0.0412881	0.0415561	0.0417331	0.0426051	0.0417821	0.0422011	0.0416401	0.0428001	0.0428341
1.667	0.0410324	0.0413324	0.0415704	0.0417474	0.0426394	0.0417934	0.0422174	0.0416634	0.0428324	0.0428474
1.668	0.0410538	0.0413788	0.0415888	0.0417598	0.0426738	0.0418168	0.0422518	0.0416808	0.0428668	0.0428738
1.669	0.0410761	0.0414151	0.0416381	0.0417831	0.0427051	0.0418501	0.0422831	0.0417201	0.0428931	0.0429061
1.67	0.0411094	0.0414764	0.0416514	0.0418044	0.0427134	0.0418704	0.0423094	0.0417254	0.0429014	0.0429364
1.671	0.0411278	0.0415018	0.0416858	0.0418408	0.0427198	0.0419108	0.0423388	0.0417738	0.0429248	0.0429568
1.672	0.0411791	0.0415201	0.0417221	0.0418781	0.0427501	0.0419211	0.0423661	0.0418001	0.0429451	0.0429671
1.673	0.0412065	0.0415495	0.0417505	0.0418985	0.0427725	0.0419215	0.0423965	0.0418285	0.0429765	0.0429875
1.674	0.0412478	0.0415748	0.0418008	0.0419098	0.0427888	0.0419518	0.0424178	0.0418648	0.0430038	0.0430138
1.675	0.0412771	0.0416111	0.0418311	0.0419501	0.0428091	0.0419611	0.0424521	0.0418861	0.0430261	0.0430381
1.676	0.0412845	0.0416295	0.0418625	0.0419895	0.0428385	0.0419935	0.0424885	0.0419145	0.0430475	0.0430765
1.677	0.0413068	0.0416678	0.0418928	0.0420208	0.0428678	0.0420118	0.0425148	0.0419308	0.0430868	0.0431078
1.678	0.0413511	0.0417011	0.0419181	0.0420481	0.0428881	0.0420311	0.0425511	0.0419601	0.0431101	0.0431501
1.679	0.0413635	0.0417235	0.0419475	0.0420915	0.0429285	0.0420625	0.0425605	0.0419645	0.0431405	0.0431795
1.68	0.0413778	0.0417468	0.0419748	0.0421318	0.0429458	0.0420948	0.0425778	0.0419988	0.0431458	0.0432118
1.681	0.0413982	0.0417682	0.0419932	0.0421642	0.0429752	0.0421152	0.0426142	0.0420162	0.0431512	0.0432362
1.682	0.0414265	0.0417825	0.0420275	0.0421795	0.0429965	0.0421565	0.0426395	0.0420305	0.0431835	0.0432595
1.683	0.0414698	0.0418148	0.0420448	0.0421918	0.0429918	0.0421878	0.0426488	0.0420478	0.0431908	0.0432958
1.684	0.0414882	0.0418232	0.0420702	0.0422182	0.0430062	0.0422262	0.0426722	0.0420652	0.0432092	0.0433092
1.685	0.0415155	0.0418535	0.0421045	0.0422555	0.0430205	0.0422505	0.0426915	0.0420965	0.0432285	0.0433195
1.686	0.0415459	0.0418999	0.0421189	0.0422809	0.0430549	0.0422869	0.0427339	0.0421129	0.0432609	0.0433479
1.687	0.0415692	0.0419242	0.0421422	0.0423022	0.0430762	0.0423052	0.0427502	0.0421232	0.0432762	0.0433782
1.688	0.0415965	0.0419625	0.0421745	0.0423435	0.0431065	0.0423065	0.0427695	0.0421465	0.0432835	0.0433905
1.689	0.0416199	0.0419959	0.0421989	0.0423519	0.0431339	0.0423459	0.0427889	0.0421689	0.0432959	0.0434089
1.69	0.0416502	0.0420152	0.0422432	0.0423602	0.0431542	0.0423902	0.0428012	0.0421912	0.0433122	0.0434132
1.691	0.0416705	0.0420375	0.0422695	0.0423665	0.0431875	0.0424045	0.0428305	0.0422145	0.0433505	0.0434365
1.692	0.0416919	0.0420589	0.0422999	0.0423979	0.0431929	0.0424289	0.0428549	0.0422359	0.0433579	0.0434669
1.693	0.0417062	0.0420862	0.0423292	0.0424412	0.0432312	0.0424332	0.0428872	0.0422462	0.0433852	0.0434702
1.694	0.0417336	0.0421346	0.0423566	0.0424646	0.0432496	0.0424746	0.0429196	0.0422736	0.0434256	0.0434906
1.695	0.0417569	0.0421659	0.0423759	0.0424849	0.0432639	0.0425079	0.0429429	0.0423179	0.0434479	0.0435229
1.696	0.0417822	0.0421772	0.0424002	0.0425022	0.0432952	0.0425292	0.0429632	0.0423632	0.0434652	0.0435582
1.697	0.0417936	0.0421896	0.0424296	0.0425126	0.0433256	0.0425296	0.0429876	0.0423836	0.0434966	0.0435776
1.698	0.0418219	0.0422249	0.0424849	0.0425209	0.0433309	0.0425549	0.0430069	0.0423939	0.0435129	0.0436159
1.699	0.0418363	0.0422543	0.0425143	0.0425353	0.0433473	0.0425673	0.0430343	0.0424253	0.0435533	0.0436193
1.7	0.0418616	0.0422896	0.0425476	0.0425686	0.0433696	0.0425826	0.0430546	0.0424716	0.0435756	0.0436276
1.701	0.0419009	0.0423009	0.0425769	0.0426279	0.0433819	0.0426309	0.0431059	0.0424899	0.0436009	0.0436579
1.702	0.0419203	0.0423363	0.0425843	0.0426613	0.0433833	0.0426603	0.0431293	0.0425173	0.0436233	0.0436813
1.703	0.0419416	0.0423616	0.0426076	0.0426906	0.0434026	0.0426786	0.0431336	0.0425366	0.0436276	0.0437236
1.704	0.0419519	0.0423779	0.0426399	0.0427099	0.0434239	0.0427069	0.0431589	0.0425589	0.0436399	0.0437469
1.705	0.0419893	0.0424083	0.0426573	0.0427273	0.0434553	0.0427513	0.0431683	0.0425993	0.0436623	0.0437853
1.706	0.0420276	0.0424426	0.0426896	0.0427676	0.0434986	0.0427686	0.0431956	0.0426156	0.0436896	0.0438126
1.707	0.042029	0.042459	0.042718	0.04279	0.043521	0.042788	0.043229	0.042628	0.043703	0.04386
1.708	0.0420633	0.0424953	0.0427453	0.0428333	0.0435463	0.0428093	0.0432513	0.0426463	0.0437323	0.0438723
1.709	0.0421066	0.0425066	0.0427626	0.0428386	0.0435756	0.0428196	0.0432796	0.0426796	0.0437636	0.0439026
1.71	0.042131	0.042526	0.042799	0.042875	0.043599	0.04285	0.043314	0.042711	0.04378	0.043924
1.711	0.0421343	0.0425523	0.0428273	0.0429113	0.0436333	0.0428723	0.0433383	0.0426963	0.0438093	0.0439653
1.712	0.0421517	0.0425667	0.0428447	0.0429187	0.0436597	0.0428997	0.0433697	0.0427247	0.0438317	0.0439927
1.713	0.042171	0.042585	0.042874	0.042933	0.043696	0.042913	0.043395	0.042738	0.04386	0.043997
1.714	0.0421973	0.0426083	0.0429043	0.0429413	0.0437143	0.0429503	0.0434243	0.0427623	0.0438683	0.0440123
1.715	0.0422167	0.0426267	0.0429327	0.0429787	0.0437147	0.0429657	0.0434427	0.0427837	0.0438967	0.0440277
1.716	0.04225	0.042637	0.042947	0.043005	0.043731	0.043001	0.043486	0.042797	0.043913	0.044048
1.717	0.0422713	0.0426513	0.0429733	0.0430353	0.0437683	0.0430203	0.0434883	0.0428413	0.0439563	0.0440713
1.718	0.0422947	0.0426877	0.0430167	0.0430427	0.0437877	0.0430267	0.0435077	0.0428547	0.0439767	0.0441017
1.719	0.04234	0.042704	0.043033	0.043067	0.043826	0.043041	0.043524	0.042883	0.044007	0.044111
1.72	0.0423684	0.0427354	0.0430384	0.0430894	0.0438644	0.0430764	0.0435564	0.0429044	0.0440094	0.0441284
1.721	0.0423987	0.0427537	0.0430677	0.0430977	0.0438957	0.0431097	0.0435817	0.0429167	0.0440287	0.0441647
1.722	0.042413	0.042787	0.043107	0.04312	0.043915	0.043134	0.043596	0.042952	0.044078	0.044198
1.723	0.0424194	0.0428024	0.0431174	0.0431214	0.0439434	0.0431824	0.0436164	0.0429774	0.0441064	0.0442174
1.724	0.0424497	0.0428347	0.0431477	0.0431397	0.0439777	0.0432197	0.0436497	0.0430117	0.0441187	0.0442517
1.725	0.0424751	0.0428481	0.0431641	0.0431691	0.0440271	0.0432361	0.0436901	0.0430471	0.0441461	0.0442751
1.726	0.0425274	0.0428714	0.0431774	0.0431894	0.0440464	0.0432644	0.0437044	0.0430604	0.0441774	0.0442924
1.727	0.0425417	0.0429127	0.0431997	0.0432117	0.0440817	0.0432577	0.0437327	0.0430907	0.0442097	0.0443247
1.728	0.0425711	0.0429451	0.0432361	0.0432491	0.0441181	0.0432871	0.0437581	0.0431191	0.0442241	0.0443421
1.729	0.0425994	0.0429814	0.0432714	0.0432684	0.0441434	0.0433064	0.0437864	0.0431414	0.0442544	0.0443404
1.73	0.0426288	0.0430168	0.0432908	0.0433038	0.0441728	0.0433358	0.0438198	0.0431858	0.0442928	0.0443608
1.731	0.0426711	0.0430271	0.0433221	0.0433391	0.0441891	0.0433791	0.0438351	0.0432091	0.0443131	0.0443861
1.732	0.0427084	0.0430534	0.0433484	0.0433704	0.0442264	0.0434014	0.0438394	0.0432424	0.0443324	0.0444084
1.733	0.0427298	0.0430778	0.0433628	0.0433968	0.0442578	0.0434268	0.0438538	0.0432608	0.0443628	0.0444328
1.734	0.0427521	0.0430951	0.0433871	0.0434141	0.0442871	0.0434481	0.0438891	0.0432821	0.0443781	0.0444721
1.735	0.0427704	0.0431264	0.0434344	0.0434454	0.0443074	0.0434784	0.0439124	0.0432984	0.0444274	0.0445024
1.736	0.0427818	0.0431408	0.0434598	0.0434718	0.0443468	0.0435208	0.0439458	0.0433188	0.0444458	0.0445538
1.737	0.0427921	0.0431621	0.0434701	0.0435121	0.0443641	0.0435331	0.0439751	0.0433451	0.0444841	0.0445911
1.738	0.0428075	0.0431915	0.0434845	0.0435265	0.0443735	0.0435645	0.0439915	0.0433775	0.0445035	0.0446225
1.739	0.0428368	0.0432088	0.0435198	0.0435628	0.0443878	0.0435868	0.0440258	0.0434108	0.0445218	0.0446458
1.74	0.0428501	0.0432261	0.0435471	0.0435821	0.0444181	0.0436171	0.0440501	0.0434261	0.0445461	0.0446851
1.741	0.0428905	0.0432395	0.0435865	0.0435985	0.0444395	0.0436285	0.0440865	0.0434555	0.0445695	0.0447195
1.742	0.0429178	0.0432568	0.0435998	0.0436448	0.0444758	0.0436578	0.0441098	0.0434888	0.0445868	0.0447188
1.743	0.0429442	0.0432882	0.0436222	0.0436542	0.0445032	0.0436882	0.0441392	0.0435322	0.0446182	0.0447392
1.744	0.0429655	0.0433195	0.0436535	0.0436755	0.0445465	0.0437005	0.0441495	0.0435555	0.0446595	0.0447655
1.745	0.0430088	0.0433358	0.0436708	0.0437028	0.0445638	0.0437158	0.0441918	0.0435808	0.0446818	0.0447888
1.746	0.0430382	0.0433802	0.0436892	0.0437202	0.0445902	0.0437532	0.0442172	0.0436012	0.0447112	0.0448202
1.747	0.0430755	0.0433965	0.0437055	0.0437435	0.0446145	0.0437875	0.0442425	0.0436435	0.0447335	0.0448345
1.748	0.0431068	0.0434278	0.0437308	0.0437678	0.0446448	0.0438068	0.0442708	0.0436668	0.0447458	0.0448378
1.749	0.0431262	0.0434462	0.0437442	0.0437882	0.0446622	0.0438342	0.0442922	0.0436932	0.0447652	0.0448632
1.75	0.0431635	0.0434645	0.0437715	0.0438015	0.0446845	0.0438475	0.0443095	0.0437095	0.0447895	0.0448995
1.751	0.0431879	0.0434849	0.0437879	0.0438139	0.0447099	0.0438579	0.0443399	0.0437369	0.0447919	0.0449159
1.752	0.0432012	0.0435132	0.0438032	0.0438342	0.0447272	0.0438982	0.0443682	0.0437542	0.0448082	0.0449292
1.753	0.0432215	0.0435385	0.0438195	0.0438505	0.0447455	0.0439365	0.0444045	0.0437995	0.0448195	0.0449335
1.754	0.0432529	0.0435789	0.0438619	0.0438649	0.0447649	0.0439529	0.0444149	0.0438169	0.0448399	0.0449589
1.755	0.0433042	0.0435852	0.0439002	0.0438722	0.0447782	0.0439602	0.0444432	0.0438492	0.0448572	0.0449892
1.756	0.0433396	0.0436096	0.0439136	0.0438936	0.0448186	0.0440016	0.0444546	0.0438786	0.0448806	0.0450016
1.757	0.0433609	0.0436309	0.0439389	0.0439029	0.0448489	0.0440299	0.0444679	0.0439019	0.0449069	0.0450129
1.758	0.0433802	0.0436462	0.0439482	0.0439282	0.0448672	0.0440492	0.0444822	0.0439502	0.0449452	0.0450282
1.759	0.0434126	0.0436656	0.0439706	0.0439466	0.0448806	0.0440656	0.0445116	0.0439746	0.0449716	0.0450686
1.76	0.0434369	0.0436899	0.0440029	0.0439799	0.0449259	0.0440929	0.0445419	0.0440009	0.0449909	0.0450989
1.761	0.0434612	0.0437302	0.0440292	0.0440032	0.0449542	0.0441112	0.0445832	0.0440192	0.0450162	0.0451312
1.762	0.0434786	0.0437906	0.0440546	0.0440286	0.0449726	0.0441486	0.0446216	0.0440416	0.0450616	0.0451646
1.763	0.0434909	0.0438119	0.0440819	0.0440459	0.0450089	0.0441709	0.0446319	0.0440669	0.0450849	0.0451819
1.764	0.0435223	0.0438723	0.0441203	0.0440663	0.0450223	0.0442103	0.0446643	0.0440903	0.0451003	0.0452023
1.765	0.0435546	0.0438826	0.0441426	0.0440916	0.0450376	0.0442496	0.0446696	0.0441176	0.0451136	0.0452336
1.766	0.0435659	0.0439049	0.0441759	0.0440949	0.0450639	0.0442729	0.0446869	0.0441239	0.0451409	0.0452629
1.767	0.0435973	0.0439363	0.0442163	0.0441273	0.0450853	0.0442903	0.0447093	0.0441513	0.0451663	0.0452803
1.768	0.0436176	0.0439636	0.0442346	0.0441626	0.0451086	0.0443126	0.0447196	0.0441566	0.0452016	0.0453156
1.769	0.043655	0.043979	0.044279	0.044187	0.045104	0.044335	0.044766	0.04419	0.045206	0.045339
1.77	0.0436853	0.0440013	0.0443083	0.0442263	0.0451313	0.0443533	0.0447683	0.0442153	0.0452373	0.0453573
1.771	0.0437176	0.0440266	0.0443326	0.0442306	0.0451386	0.0443756	0.0448086	0.0442526	0.0452556	0.0453816
1.772	0.043743	0.04405	0.044351	0.04426	0.045166	0.044408	0.044834	0.044268	0.045265	0.045396
1.773	0.0437673	0.0440723	0.0443763	0.0442803	0.0451893	0.0444183	0.0448583	0.0442753	0.0452623	0.0454233
1.774	0.0437956	0.0440926	0.0444006	0.0443106	0.0452126	0.0444526	0.0448716	0.0443056	0.0452756	0.0454576
1.775	0.043832	0.044099	0.044429	0.044337	0.045242	0.044473	0.044888	0.044328	0.045304	0.04547
1.776	0.0438593	0.0441293	0.0444493	0.0443763	0.0452643	0.0445143	0.0449143	0.0443413	0.0453283	0.0454893
1.777	0.0438797	0.0441407	0.0444917	0.0444017	0.0452717	0.0445427	0.0449477	0.0443767	0.0453477	0.0455257
1.778	0.043908	0.044156	0.044511	0.044431	0.045296	0.044578	0.044969	0.044379	0.045376	0.045556
1.779	0.0439383	0.0441743	0.0445443	0.0444443	0.0453133	0.0445943	0.0450073	0.0444273	0.0454023	0.0455793
1.78	0.0439577	0.0442147	0.0445507	0.0444517	0.0453367	0.0446327	0.0450307	0.0444567	0.0454147	0.0456167
1.781	0.043981	0.04423	0.044581	0.044465	0.045342	0.044685	0.045069	0.04447	0.045444	0.045632
1.782	0.0439964	0.0442684	0.0446204	0.0444764	0.0453704	0.0447024	0.0451014	0.0444804	0.0454694	0.0456514
1.783	0.0440027	0.0442967	0.0446327	0.0444897	0.0453957	0.0447077	0.0451237	0.0444997	0.0454887	0.0456727
1.784	0.044033	0.044311	0.044651	0.044501	0.045417	0.044744	0.045136	0.044521	0.04551	0.045702
1.785	0.0440644	0.0443334	0.0446604	0.0445044	0.0454524	0.0447624	0.0451704	0.0445354	0.0455394	0.0457064
1.786	0.0440947	0.0443717	0.0446677	0.0445027	0.0454887	0.0447887	0.0451967	0.0445447	0.0455477	0.0457127
1.787	0.044118	0.044403	0.044703	0.044524	0.045519	0.044823	0.04522	0.044567	0.045556	0.045732
1.788	0.0441274	0.0444264	0.0447524	0.0445394	0.0455334	0.0448514	0.0452564	0.0445754	0.0455904	0.0457654
1.789	0.0441507	0.0444667	0.0447767	0.0445547	0.0455727	0.0448747	0.0452917	0.0445927	0.0455997	0.0457727
1.79	0.0441841	0.0444751	0.0447971	0.0445981	0.0456041	0.0449071	0.0453081	0.0446111	0.0456311	0.0457891
1.791	0.0442114	0.0444894	0.0448214	0.0445974	0.0456444	0.0449654	0.0453244	0.0446414	0.0456634	0.0458054
1.792	0.0442437	0.0445057	0.0448507	0.0446257	0.0456657	0.0449867	0.0453567	0.0446607	0.0456987	0.0458307
1.793	0.0442731	0.0445131	0.0448781	0.0446711	0.0456991	0.0449981	0.0453871	0.0446981	0.0457371	0.0458671
1.794	0.0442804	0.0445484	0.0448904	0.0446844	0.0457244	0.0450264	0.0454044	0.0447204	0.0457434	0.0459124
1.795	0.0443258	0.0445778	0.0449118	0.0447338	0.0457488	0.0450448	0.0454268	0.0447628	0.0457628	0.0459528
1.796	0.0443541	0.0446191	0.0449471	0.0447561	0.0457881	0.0450701	0.0454611	0.0447901	0.0457981	0.0459721
1.797	0.0443814	0.0446424	0.0449774	0.0447654	0.0458154	0.0450934	0.0454964	0.0448244	0.0458294	0.0460114
1.798	0.0444078	0.0446658	0.0450008	0.0447898	0.0458468	0.0451238	0.0455248	0.0448508	0.0458648	0.0460288
1.799	0.0444281	0.0446921	0.0450471	0.0448121	0.0458671	0.0451761	0.0455681	0.0448601	0.0458811	0.0460211
1.8	0.0444685	0.0447345	0.0450845	0.0448245	0.0458915	0.0452105	0.0456085	0.0448925	0.0458995	0.0460415
1.801	0.0444858	0.0447488	0.0451088	0.0448438	0.0459288	0.0452378	0.0456288	0.0449118	0.0459018	0.0460818
1.802	0.0445101	0.0447771	0.0451291	0.0448681	0.0459581	0.0452701	0.0456831	0.0449281	0.0459531	0.0461071
1.803	0.0445325	0.0448105	0.0451575	0.0448935	0.0459765	0.0453085	0.0456965	0.0449435	0.0459605	0.0461385
1.804	0.0445458	0.0448108	0.0451848	0.0448998	0.0460148	0.0453238	0.0457028	0.0449758	0.0459648	0.0461678
1.805	0.0445841	0.0448541	0.0452021	0.0449261	0.0460461	0.0453591	0.0457201	0.0450081	0.0459891	0.0461791
1.806	0.0445985	0.0448835	0.0452315	0.0449535	0.0460805	0.0453825	0.0457685	0.0450445	0.0460305	0.0462145
1.807	0.0446128	0.0449218	0.0452828	0.0449838	0.0460998	0.0454078	0.0458078	0.0450738	0.0460628	0.0462488
1.808	0.0446252	0.0449662	0.0452932	0.0449902	0.0461162	0.0454282	0.0458342	0.0450872	0.0460852	0.0462972
1.809	0.0446605	0.0450075	0.0453045	0.0449945	0.0461505	0.0454535	0.0458725	0.0451355	0.0461105	0.0463175
1.81	0.0446778	0.0450348	0.0453238	0.0450108	0.0461718	0.0454858	0.0458998	0.0451758	0.0461308	0.0463548
1.811	0.0447122	0.0450522	0.0453642	0.0450422	0.0461932	0.0455152	0.0459412	0.0452002	0.0461462	0.0463742
1.812	0.0447355	0.0450875	0.0453755	0.0450665	0.0461875	0.0455345	0.0459655	0.0452255	0.0461795	0.0463955
1.813	0.0447709	0.0451269	0.0454099	0.0450819	0.0462149	0.0455679	0.0459879	0.0452479	0.0462089	0.0464069
1.814	0.0447922	0.0451522	0.0454352	0.0451082	0.0462252	0.0455992	0.0459982	0.0452772	0.0462422	0.0464372
1.815	0.0448065	0.0451585	0.0454715	0.0451355	0.0462425	0.0456205	0.0460245	0.0453015	0.0462845	0.0464635
1.816	0.0448469	0.0451849	0.0454899	0.0451649	0.0462659	0.0456429	0.0460619	0.0452969	0.0463179	0.0464859
1.817	0.0448882	0.0452042	0.0455232	0.0451842	0.0462842	0.0456592	0.0460812	0.0453012	0.0463392	0.0464922
1.818	0.0449065	0.0452405	0.0455595	0.0452095	0.0463205	0.0456715	0.0460945	0.0453275	0.0463695	0.0465395
1.819	0.0449569	0.0452509	0.0455959	0.0452359	0.0463599	0.0456929	0.0461249	0.0453639	0.0464059	0.0465549
1.82	0.0449762	0.0452932	0.0456322	0.0452652	0.0464012	0.0457052	0.0461492	0.0453992	0.0464282	0.0465932
1.821	0.0450226	0.0453256	0.0456556	0.0452736	0.0464206	0.0457306	0.0461696	0.0454066	0.0464476	0.0466246
1.822	0.0450469	0.0453639	0.0456619	0.0452929	0.0464619	0.0457449	0.0462029	0.0454329	0.0464649	0.0466289
1.823	0.0450512	0.0453742	0.0456902	0.0453202	0.0464912	0.0457702	0.0462342	0.0454452	0.0464772	0.0466522
1.824	0.0450666	0.0453896	0.0457356	0.0453446	0.0465166	0.0457756	0.0462576	0.0454686	0.0465036	0.0466726
1.825	0.0450749	0.0454129	0.0457529	0.0453769	0.0465429	0.0457969	0.0462839	0.0455059	0.0465319	0.0466869
1.826	0.0451243	0.0454233	0.0457803	0.0454003	0.0465593	0.0458083	0.0463183	0.0455403	0.0465793	0.0466993
1.827	0.0451426	0.0454516	0.0458006	0.0454206	0.0466026	0.0458356	0.0463546	0.0455676	0.0466116	0.0467146
1.828	0.0451659	0.0454609	0.0458229	0.0454459	0.0466109	0.0458729	0.0463689	0.0456099	0.0466209	0.0467499
1.829	0.0452173	0.0454893	0.0458123	0.0454773	0.0466323	0.0458853	0.0463953	0.0456283	0.0466583	0.0467703
1.83	0.0452426	0.0455236	0.0458436	0.0454996	0.0466786	0.0458956	0.0464506	0.0456456	0.0466716	0.0467966
1.831	0.0452549	0.0455459	0.0458719	0.0455299	0.0467029	0.0459129	0.0464719	0.0456699	0.0467069	0.0468139
1.832	0.0452863	0.0455823	0.0459093	0.0455523	0.0467103	0.0459273	0.0464903	0.0456873	0.0467253	0.0468323
1.833	0.0453156	0.0456206	0.0459396	0.0455966	0.0467256	0.0459516	0.0465156	0.0457066	0.0467516	0.0468676
1.834	0.045349	0.045645	0.045983	0.045618	0.046759	0.045976	0.046564	0.045731	0.046774	0.04688
1.835	0.0453633	0.0456753	0.0460233	0.0456493	0.0467893	0.0460123	0.0465853	0.0457593	0.0468163	0.0468963
1.836	0.0453826	0.0457186	0.0460466	0.0456916	0.0468196	0.0460266	0.0466056	0.0457856	0.0468546	0.0469306
1.837	0.045417	0.045736	0.046072	0.045733	0.046839	0.046064	0.046632	0.045799	0.046884	0.04697
1.838	0.0454433	0.0457633	0.0461013	0.0457343	0.0468553	0.0460833	0.0466673	0.0458223	0.0469083	0.0470033
1.839	0.0454747	0.0458047	0.0461197	0.0457427	0.0468897	0.0460927	0.0466857	0.0458597	0.0469167	0.0470527
1.84	0.04551	0.045827	0.046158	0.045771	0.046929	0.04613	0.046705	0.045871	0.046932	0.047067
1.841	0.0455403	0.0458523	0.0461733	0.0457903	0.0469573	0.0461663	0.0467353	0.0458903	0.0469553	0.0470823
1.842	0.0455617	0.0458537	0.0462187	0.0458227	0.0469747	0.0461777	0.0467857	0.0459397	0.0469977	0.0471127
1.843	0.045569	0.04589	0.046226	0.045848	0.046992	0.046197	0.046802	0.045951	0.047018	0.047132
1.844	0.0455983	0.0459223	0.0462653	0.0458743	0.0470213	0.0462293	0.0468203	0.0459813	0.0470333	0.0471623
1.845	0.0456237	0.0459667	0.0462947	0.0458877	0.0470357	0.0462627	0.0468497	0.0460037	0.0470547	0.0472067
1.846	0.045667	0.045995	0.046305	0.045916	0.047071	0.046291	0.046869	0.046026	0.047067	0.047231
1.847	0.0456914	0.0460134	0.0463154	0.0459404	0.0470934	0.0463014	0.0468834	0.0460414	0.0471254	0.0472784
1.848	0.0457237	0.0460427	0.0463297	0.0459817	0.0471107	0.0463177	0.0469107	0.0460757	0.0471687	0.0472897
1.849	0.045765	0.046074	0.046351	0.046024	0.047128	0.046366	0.046923	0.046109	0.04719	0.047333
1.85	0.0457994	0.0461014	0.0463844	0.0460514	0.0471694	0.0464044	0.0469454	0.0461364	0.0472054	0.0473874
1.851	0.0458157	0.0461307	0.0464117	0.0460707	0.0472007	0.0464247	0.0469607	0.0461667	0.0472387	0.0474027
1.852	0.0458251	0.0461501	0.0464561	0.0460921	0.0472031	0.0464411	0.0469931	0.0462101	0.0472791	0.0474271
1.853	0.0458624	0.0461884	0.0464814	0.0461254	0.0472304	0.0464474	0.0470044	0.0462484	0.0473034	0.0474564
1.854	0.0458717	0.0462197	0.0464927	0.0461377	0.0472477	0.0464577	0.0470157	0.0462777	0.0473307	0.0474747
1.855	0.0458971	0.0462451	0.0465221	0.0461471	0.0472531	0.0464681	0.0470491	0.0462961	0.0473681	0.0474881
1.856	0.0459184	0.0462844	0.0465624	0.0461784	0.0473034	0.0465034	0.0470784	0.0463204	0.0473894	0.0475214
1.857	0.0459308	0.0462958	0.0465828	0.0462108	0.0473378	0.0465268	0.0471218	0.0463598	0.0474108	0.0475628
1.858	0.0459561	0.0463101	0.0465961	0.0462341	0.0473581	0.0465471	0.0471331	0.0463731	0.0474341	0.0475961
1.859	0.0459904	0.0463204	0.0466294	0.0462644	0.0473944	0.0465704	0.0471524	0.0464274	0.0474644	0.0476174
1.86	0.0460138	0.0463358	0.0466528	0.0462998	0.0474148	0.0466308	0.0471628	0.0464438	0.0474828	0.0476288
1.861	0.0460531	0.0463541	0.0466731	0.0463161	0.0474421	0.0466551	0.0471941	0.0464701	0.0474851	0.0476471
1.862	0.0460714	0.0463824	0.0466884	0.0463414	0.0474604	0.0466884	0.0472114	0.0465204	0.0475304	0.0476744
1.863	0.0461148	0.0464108	0.0467048	0.0463748	0.0474908	0.0466898	0.0472448	0.0465338	0.0475558	0.0476958
1.864	0.0461401	0.0464551	0.0467341	0.0463981	0.0475161	0.0466911	0.0472751	0.0465471	0.0475721	0.0477381
1.865	0.0461795	0.0464555	0.0467635	0.0464165	0.0475455	0.0467155	0.0473005	0.0465725	0.0476045	0.0477685
1.866	0.0462148	0.0464758	0.0467918	0.0464518	0.0475718	0.0467318	0.0473278	0.0466178	0.0476338	0.0478058
1.867	0.0462421	0.0464911	0.0468071	0.0464981	0.0475991	0.0467761	0.0473531	0.0466491	0.0476671	0.0478301
1.868	0.0462645	0.0465085	0.0468385	0.0465375	0.0476145	0.0467875	0.0473685	0.0466755	0.0477065	0.0478665
1.869	0.0463058	0.0465358	0.0468608	0.0465418	0.0476348	0.0468028	0.0474098	0.0466928	0.0477318	0.0478848
1.87	0.0463342	0.0465522	0.0468932	0.0465572	0.0476812	0.0468242	0.0474372	0.0467192	0.0477532	0.0478962
1.871	0.0463645	0.0465615	0.0469095	0.0465945	0.0477025	0.0468315	0.0474545	0.0467405	0.0477945	0.0479065
1.872	0.0463828	0.0465858	0.0469398	0.0466098	0.0477248	0.0468448	0.0474698	0.0467688	0.0478068	0.0479398
1.873	0.0464082	0.0466122	0.0469702	0.0466562	0.0477662	0.0468542	0.0474882	0.0468032	0.0478242	0.0479552
1.874	0.0464345	0.0466555	0.0469875	0.0466735	0.0477895	0.0468865	0.0475105	0.0468205	0.0478545	0.0479765
1.875	0.0464618	0.0466728	0.0470028	0.0467028	0.0477998	0.0469288	0.0475358	0.0468408	0.0478698	0.0479998
1.876	0.0465002	0.0466872	0.0470342	0.0467122	0.0478392	0.0469552	0.0475552	0.0468472	0.0478992	0.0480222
1.877	0.0465255	0.0467125	0.0470755	0.0467335	0.0478555	0.0469615	0.0475835	0.0468755	0.0479205	0.0480535
1.878	0.0465419	0.0467139	0.0470849	0.0467609	0.0478909	0.0469899	0.0476199	0.0468919	0.0479489	0.0480489
1.879	0.0465772	0.0467402	0.0470952	0.0467742	0.0479042	0.0470122	0.0476492	0.0469122	0.0479452	0.0480552
1.88	0.0466065	0.0467695	0.0471335	0.0468025	0.0479285	0.0470555	0.0476905	0.0469555	0.0479735	0.0480815
1.881	0.0466389	0.0467769	0.0471449	0.0468279	0.0479469	0.0470819	0.0476989	0.0469959	0.0479799	0.0481109
1.882	0.0466862	0.0467962	0.0471652	0.0468492	0.0479622	0.0471152	0.0477112	0.0470352	0.0479902	0.0481642
1.883	0.0466976	0.0468186	0.0471706	0.0468666	0.0479776	0.0471406	0.0477236	0.0470536	0.0480336	0.0481866
1.884	0.0467129	0.0468459	0.0472129	0.0468999	0.0480019	0.0471679	0.0477419	0.0470849	0.0480459	0.0481959
1.885	0.0467442	0.0468572	0.0472322	0.0469372	0.0480192	0.0472002	0.0477622	0.0471302	0.0480742	0.0482432
1.886	0.0467596	0.0468776	0.0472396	0.0469706	0.0480446	0.0472186	0.0478016	0.0471526	0.0480986	0.0482666
1.887	0.0467849	0.0469189	0.0472589	0.0470019	0.0480719	0.0472549	0.0478239	0.0471849	0.0481189	0.0483029
1.888	0.0467862	0.0469322	0.0472862	0.0470142	0.0480962	0.0472732	0.0478612	0.0472162	0.0481402	0.0483122
1.889	0.0468236	0.0469526	0.0473196	0.0470266	0.0481246	0.0472966	0.0478846	0.0472516	0.0481526	0.0483446
1.89	0.0468549	0.0469809	0.0473369	0.0470609	0.0481419	0.0473109	0.0479199	0.0472769	0.0481909	0.0483579
1.891	0.0468753	0.0470053	0.0473513	0.0470993	0.0481603	0.0473243	0.0479243	0.0472993	0.0482163	0.0483803
1.892	0.0468966	0.0470216	0.0473826	0.0471216	0.0482026	0.0473426	0.0479496	0.0473246	0.0482496	0.0484046
1.893	0.0469479	0.0470579	0.0474079	0.0471429	0.0482299	0.0473799	0.0479709	0.0473439	0.0482779	0.0484129
1.894	0.0469953	0.0470993	0.0474143	0.0471673	0.0482563	0.0474193	0.0480133	0.0473373	0.0483043	0.0484393
1.895	0.0470246	0.0471386	0.0474466	0.0471866	0.0482886	0.0474486	0.0480386	0.0473636	0.0483306	0.0484506
1.896	0.047055	0.047148	0.04747	0.047203	0.048303	0.047471	0.048063	0.047369	0.048364	0.048466
1.897	0.0470573	0.0471683	0.0475003	0.0472203	0.0483273	0.0474963	0.0480793	0.0474133	0.0483903	0.0484853
1.898	0.0470836	0.0471766	0.0475246	0.0472496	0.0483616	0.0475366	0.0481086	0.0474396	0.0484196	0.0485106
1.899	0.047111	0.047199	0.047547	0.04729	0.048384	0.047538	0.048118	0.047456	0.048443	0.048527
1.9	0.0471293	0.0472293	0.0475733	0.0473333	0.0484033	0.0475913	0.0481573	0.0474653	0.0484603	0.0485723
1.901	0.0471526	0.0472616	0.0475916	0.0473586	0.0484506	0.0476156	0.0481756	0.0475006	0.0484696	0.0485936
1.902	0.047162	0.04729	0.047621	0.047378	0.048471	0.047646	0.048202	0.047522	0.048492	0.048621
1.903	0.0471803	0.0473273	0.0476513	0.0474083	0.0484863	0.0476813	0.0482273	0.0475523	0.0485183	0.0486493
1.904	0.0471967	0.0473617	0.0476917	0.0474487	0.0485157	0.0477247	0.0482467	0.0475627	0.0485447	0.0486677
1.905	0.047218	0.047378	0.047715	0.047482	0.048526	0.047759	0.048265	0.047574	0.048582	0.048689
1.906	0.0472413	0.0474053	0.0477353	0.0475013	0.0485493	0.0477853	0.0483023	0.0476073	0.0486133	0.0487363
1.907	0.0472757	0.0474397	0.0477567	0.0475327	0.0485817	0.0478197	0.0483257	0.0476317	0.0486437	0.0487657
1.908	0.047291	0.047468	0.047791	0.04755	0.048632	0.047831	0.048346	0.047647	0.048666	0.048773
1.909	0.0473054	0.0475024	0.0478304	0.0475924	0.0486554	0.0478474	0.0483794	0.0476624	0.0486884	0.0488134
1.91	0.0473257	0.0475057	0.0478527	0.0476397	0.0486557	0.0478687	0.0484077	0.0476997	0.0487227	0.0488547
1.911	0.04736	0.047516	0.047881	0.047669	0.048678	0.047893	0.048463	0.047729	0.048753	0.048859
1.912	0.0473794	0.0475324	0.0479024	0.0477014	0.0487124	0.0479234	0.0484874	0.0477484	0.0487594	0.0489004
1.913	0.0473937	0.0475547	0.0479207	0.0477427	0.0487357	0.0479557	0.0484957	0.0477587	0.0487697	0.0489467
1.914	0.047419	0.047583	0.047942	0.047757	0.048761	0.047978	0.048522	0.047778	0.048804	0.048971
1.915	0.0474504	0.0476034	0.0479684	0.0477774	0.0487994	0.0480044	0.0485544	0.0478044	0.0488214	0.0490164
1.916	0.0474727	0.0476317	0.0479847	0.0478077	0.0488297	0.0480227	0.0485717	0.0478227	0.0488577	0.0490497
1.917	0.0475101	0.0476451	0.0480161	0.0478481	0.0488461	0.0480301	0.0486101	0.0478561	0.0488891	0.0490681
1.918	0.0475574	0.0476874	0.0480534	0.0478594	0.0488794	0.0480584	0.0486464	0.0478754	0.0489084	0.0490884
1.919	0.0475877	0.0477197	0.0480887	0.0478817	0.0489247	0.0480737	0.0486777	0.0479067	0.0489297	0.0491197
1.92	0.0476221	0.0477351	0.0480951	0.0479111	0.0489611	0.0480811	0.0486991	0.0479151	0.0489511	0.0491371
1.921	0.0476544	0.0477644	0.0481224	0.0479484	0.0489634	0.0480964	0.0487194	0.0479474	0.0489634	0.0491594
1.922	0.0477008	0.0477748	0.0481378	0.0479578	0.0489848	0.0481388	0.0487488	0.0479558	0.0489768	0.0491838
1.923	0.0477211	0.0477941	0.0481651	0.0479731	0.0490101	0.0481551	0.0487841	0.0479991	0.0489931	0.0491891
1.924	0.0477434	0.0478294	0.0482074	0.0480194	0.0490174	0.0481794	0.0487994	0.0480184	0.0490164	0.0492224
1.925	0.0477718	0.0478528	0.0482238	0.0480368	0.0490198	0.0481878	0.0488168	0.0480668	0.0490468	0.0492568
1.926	0.0478011	0.0478801	0.0482461	0.0480581	0.0490161	0.0482121	0.0488541	0.0481001	0.0490611	0.0492691
1.927	0.0478345	0.0479215	0.0482865	0.0480885	0.0490515	0.0482215	0.0488685	0.0481265	0.0490815	0.0492945
1.928	0.0478498	0.0479408	0.0483038	0.0481278	0.0490828	0.0482518	0.0489078	0.0481698	0.0490868	0.0493138
1.929	0.0478551	0.0479461	0.0483081	0.0481301	0.0491291	0.0483001	0.0489291	0.0481961	0.0491201	0.0493471
1.93	0.0478725	0.0479725	0.0483195	0.0481525	0.0491705	0.0483175	0.0489455	0.0482245	0.0491385	0.0493685
1.931	0.0479048	0.0479958	0.0483348	0.0481618	0.0491958	0.0483718	0.0489618	0.0482658	0.0491748	0.0494018
1.932	0.0479351	0.0480091	0.0483711	0.0481861	0.0492061	0.0483831	0.0489781	0.0482841	0.0491931	0.0494281
1.933	0.0479525	0.0480425	0.0483995	0.0481915	0.0492435	0.0484035	0.0490125	0.0483115	0.0492255	0.0494465
1.934	0.0479748	0.0480598	0.0484148	0.0482318	0.0492538	0.0484408	0.0490438	0.0483238	0.0492868	0.0494578
1.935	0.0479782	0.0480882	0.0484412	0.0482542	0.0492822	0.0484722	0.0490612	0.0483472	0.0492942	0.0495102
1.936	0.0480015	0.0481155	0.0484645	0.0482655	0.0492895	0.0484875	0.0490725	0.0483875	0.0492945	0.0495425
1.937	0.0480148	0.0481218	0.0484828	0.0482878	0.0493178	0.0485078	0.0491038	0.0484138	0.0493038	0.0495638
1.938	0.0480172	0.0481562	0.0485202	0.0483152	0.0493362	0.0485352	0.0491132	0.0484352	0.0493242	0.0495942
1.939	0.0480565	0.0481845	0.0485645	0.0483445	0.0493495	0.0485515	0.0491495	0.0484525	0.0493405	0.0496315
1.94	0.0480839	0.0482149	0.0485819	0.0483469	0.0493779	0.0485669	0.0491729	0.0484579	0.0493679	0.0496469
1.941	0.0480942	0.0482692	0.0486342	0.0483852	0.0493982	0.0485862	0.0492052	0.0484872	0.0494012	0.0496712
1.942	0.0481335	0.0482935	0.0486885	0.0484025	0.0494185	0.0486075	0.0492135	0.0485085	0.0494405	0.0496895
1.943	0.0481649	0.0483159	0.0487149	0.0484259	0.0494469	0.0486309	0.0492349	0.0485179	0.0494609	0.0497159
1.944	0.0482082	0.0483602	0.0487152	0.0484382	0.0494792	0.0486372	0.0492462	0.0485412	0.0495062	0.0497402
1.945	0.0482085	0.0483725	0.0487505	0.0484645	0.0495175	0.0486655	0.0492775	0.0485695	0.0495385	0.0497715
1.946	0.0482329	0.0483889	0.0487749	0.0484769	0.0495499	0.0486839	0.0493099	0.0485939	0.0495699	0.0497949
1.947	0.0482582	0.0484232	0.0487942	0.0485012	0.0495692	0.0487302	0.0493432	0.0486292	0.0495902	0.0498062
1.948	0.0482826	0.0484386	0.0488286	0.0485336	0.0495826	0.0487516	0.0493586	0.0486356	0.0496246	0.0498296
1.949	0.0482809	0.0484779	0.0488469	0.0485659	0.0495979	0.0487789	0.0493799	0.0486649	0.0496489	0.0498589
1.95	0.0483192	0.0485112	0.0488812	0.0486002	0.0496262	0.0487962	0.0494322	0.0486872	0.0496872	0.0499082
1.951	0.0483466	0.0485316	0.0489006	0.0486406	0.0496666	0.0488136	0.0494666	0.0487166	0.0497166	0.0499296
1.952	0.0483709	0.0485789	0.0489239	0.0486499	0.0496839	0.0488269	0.0494899	0.0487289	0.0497539	0.0499399
1.953	0.0483823	0.0486223	0.0489543	0.0486673	0.0497113	0.0488443	0.0494983	0.0487463	0.0497663	0.0499543
1.954	0.0483996	0.0486616	0.0489846	0.0487106	0.0497506	0.0488626	0.0495206	0.0487836	0.0497956	0.0499696
1.955	0.0484259	0.0486709	0.0490219	0.0487479	0.0497669	0.0488899	0.0495509	0.0488039	0.0498079	0.0499959
1.956	0.0484383	0.0486993	0.0490483	0.0487593	0.0497933	0.0489123	0.0495753	0.0488273	0.0498103	0.0500303
1.957	0.0484446	0.0487086	0.0490646	0.0487936	0.0498106	0.0489416	0.0496236	0.0488606	0.0498456	0.0500636
1.958	0.0484649	0.0487269	0.0490709	0.0488229	0.0498339	0.0489689	0.0496649	0.0488949	0.0498589	0.0501069
1.959	0.0484893	0.0487523	0.0490953	0.0488463	0.0498583	0.0489973	0.0496783	0.0489173	0.0498693	0.0501423
1.96	0.0485236	0.0487786	0.0491326	0.0488756	0.0498836	0.0490246	0.0497156	0.0489426	0.0498806	0.0501736
1.961	0.04856	0.048805	0.04915	0.048891	0.049901	0.049054	0.049743	0.048967	0.049897	0.050199
1.962	0.0485963	0.0488273	0.0491813	0.0489183	0.0499313	0.0490843	0.0497703	0.0489893	0.0499233	0.0502173
1.963	0.0486236	0.0488536	0.0492136	0.0489356	0.0499576	0.0491256	0.0497886	0.0490286	0.0499376	0.0502576
1.964	0.048648	0.048867	0.049237	0.048976	0.049978	0.049169	0.0498	0.049047	0.049967	0.050288
1.965	0.0486823	0.0488853	0.0492623	0.0490043	0.0499933	0.0491833	0.0498293	0.0490783	0.0499943	0.0503103
1.966	0.0487127	0.0489117	0.0492877	0.0490207	0.0500207	0.0492227	0.0498727	0.0490977	0.0500357	0.0503247
1.967	0.048759	0.048952	0.049296	0.049047	0.050045	0.049259	0.049914	0.049133	0.050049	0.050363
1.968	0.0487663	0.0489913	0.0493053	0.0490763	0.0500633	0.0493023	0.0499523	0.0491543	0.0500793	0.0503993
1.969	0.0488057	0.0490157	0.0493477	0.0490907	0.0501007	0.0493137	0.0499577	0.0491777	0.0501077	0.0504317
1.97	0.048838	0.049041	0.049386	0.049115	0.050141	0.049349	0.049998	0.049197	0.050135	0.050446
1.971	0.0488543	0.0490443	0.0494203	0.0491313	0.0501673	0.0493773	0.0500303	0.0492073	0.0501623	0.0504593
1.972	0.0488987	0.0490597	0.0494407	0.0491407	0.0501997	0.0493757	0.0500597	0.0492417	0.0502077	0.0504837
1.973	0.048912	0.049094	0.049451	0.049171	0.050235	0.049392	0.05008	0.049253	0.050244	0.050483
1.974	0.0489354	0.0491204	0.0494914	0.0492104	0.0502444	0.0494234	0.0501094	0.0492704	0.0502824	0.0505124
1.975	0.0489517	0.0491457	0.0495147	0.0492167	0.0502877	0.0494497	0.0501267	0.0492777	0.0503057	0.0505317
1.976	0.048978	0.049172	0.049551	0.049233	0.05031	0.049472	0.05016	0.049298	0.050331	0.050554
1.977	0.0490084	0.0491944	0.0495704	0.0492674	0.0503394	0.0494914	0.0501794	0.0493194	0.0503594	0.0505734
1.978	0.0490377	0.0492147	0.0495777	0.0492737	0.0503717	0.0495277	0.0502077	0.0493487	0.0504057	0.0506077
1.979	0.0490831	0.0492451	0.0495921	0.0492901	0.0503831	0.0495581	0.0502381	0.0493641	0.0504331	0.0506331
1.98	0.0491164	0.0492724	0.0496154	0.0493234	0.0504064	0.0495694	0.0502674	0.0493864	0.0504594	0.0506684
1.981	0.0491547	0.0492897	0.0496327	0.0493647	0.0504307	0.0495927	0.0502947	0.0494287	0.0504867	0.0506817
1.982	0.0491751	0.0493301	0.0496691	0.0494021	0.0504571	0.0496191	0.0503241	0.0494581	0.0505251	0.0507011
1.983	0.0492084	0.0493304	0.0496894	0.0494284	0.0504934	0.0496414	0.0503634	0.0494894	0.0505534	0.0507304
1.984	0.0492358	0.0493538	0.0497208	0.0494448	0.0505048	0.0496508	0.0504088	0.0495238	0.0505888	0.0507578
1.985	0.0492641	0.0493931	0.0497621	0.0494791	0.0505571	0.0496671	0.0504491	0.0495401	0.0506081	0.0508061
1.986	0.0492984	0.0493954	0.0497944	0.0495054	0.0505724	0.0496874	0.0504814	0.0495544	0.0506114	0.0508334
1.987	0.0493388	0.0494288	0.0498348	0.0495428	0.0505958	0.0497168	0.0504978	0.0495818	0.0506258	0.0508568
1.988	0.0493601	0.0494531	0.0498741	0.0495591	0.0506311	0.0497301	0.0505311	0.0496201	0.0506591	0.0508811
1.989	0.0493924	0.0494574	0.0499074	0.0495964	0.0506454	0.0497444	0.0505484	0.0496244	0.0506864	0.0509194
1.99	0.0494358	0.0494768	0.0499358	0.0496228	0.0506968	0.0497638	0.0505768	0.0496448	0.0507258	0.0509278
1.991	0.0494651	0.0495071	0.0499381	0.0496351	0.0507171	0.0497881	0.0506061	0.0496771	0.0507561	0.0509621
1.992	0.0494795	0.0495325	0.0499725	0.0496755	0.0507535	0.0498345	0.0506335	0.0497115	0.0507795	0.0509905
1.993	0.0495178	0.0495488	0.0499998	0.0496968	0.0507798	0.0498668	0.0506538	0.0497408	0.0508098	0.0510018
1.994	0.0495381	0.0495921	0.0500381	0.0497311	0.0508171	0.0499161	0.0506781	0.0497531	0.0508491	0.0510181
1.995	0.0495715	0.0496095	0.0500495	0.0497655	0.0508525	0.0499325	0.0506955	0.0497955	0.0508815	0.0510415
1.996	0.0496018	0.0496418	0.0500758	0.0497798	0.0508638	0.0499408	0.0507088	0.0498248	0.0508988	0.0510828
1.997	0.0496382	0.0496562	0.0500912	0.0498202	0.0509082	0.0499672	0.0507092	0.0498512	0.0509312	0.0511082
1.998	0.0496825	0.0496965	0.0501185	0.0498505	0.0509265	0.0500035	0.0507285	0.0498875	0.0509425	0.0511425
[truncated: 6,478 more rows]

## Sheet: Fig.9
	the absolute error of capacity per unit volume [m3]
hk [m]	Hupper=8.476	Hupper=6.781	Hupper=4.238	Hupper=2.543
0.001	2.83386e-05	3.15766e-05	4.77772e-05	8.18529e-05
0.002	5.55772e-05	6.12533e-05	9.76543e-05	0.000165706
0.003	8.19158e-05	9.19299e-05	0.000145232	0.000255659
0.004	0.000107254	0.000126807	0.000200609	0.000339812
0.005	0.000133793	0.000152683	0.000255886	0.000421265
0.006	0.000154532	0.00018396	0.000310563	0.000507517
0.007	0.00017777	0.000216337	0.00035894	0.00059127
0.008	0.000204709	0.000249413	0.000405817	0.000684623
0.009	0.000228347	0.00028689	0.000458195	0.000764976
0.01	0.000255286	0.000320666	0.000509072	0.000842829
0.011	0.000280824	0.000356443	0.000561449	0.000923782
0.012	0.000309763	0.00038522	0.000617226	0.00100793
0.013	0.000335202	0.000419396	0.000672303	0.00109639
0.014	0.00036394	0.000452073	0.00071478	0.00117204
0.015	0.000389179	0.00048715	0.000769358	0.00126449
0.016	0.000412917	0.000514426	0.000817535	0.00133995
0.017	0.000439456	0.000543603	0.000866112	0.0014236
0.018	0.000461895	0.00057888	0.000913989	0.00149765
0.019	0.000487533	0.000610756	0.000963366	0.00157291
0.02	0.000510372	0.000644733	0.00101154	0.00165746
0.021	0.00053681	0.00068131	0.00106762	0.00174911
0.022	0.000561549	0.000709886	0.0011213	0.00181716
0.023	0.000589187	0.000737663	0.00116357	0.00190612
0.024	0.000618226	0.00076834	0.00121545	0.00200087
0.025	0.000642065	0.000796916	0.00126403	0.00209262
0.026	0.000667503	0.000826693	0.00130401	0.00217578
0.027	0.000687642	0.000857069	0.00135348	0.00224973
0.028	0.00071118	0.000889146	0.00140996	0.00234108
0.029	0.000737819	0.000918823	0.00145144	0.00243193
0.03	0.000757758	0.000949399	0.00149252	0.00250709
0.031	0.000784196	0.000975276	0.00154079	0.00258794
0.032	0.000809635	0.00100965	0.00158447	0.00267789
0.033	0.000831973	0.00104763	0.00163205	0.00276375
0.034	0.000856112	0.00108301	0.00168312	0.0028501
0.035	0.00087505	0.00111708	0.0017408	0.00294085
0.036	0.000894989	0.00114816	0.00178518	0.0030375
0.037	0.000918228	0.00117294	0.00182666	0.00311916
0.038	0.000942466	0.00120651	0.00187683	0.00320811
0.039	0.000965805	0.00124209	0.00193601	0.00329066
0.04	0.000993843	0.00126597	0.00198639	0.00337392
0.041	0.00102388	0.00129274	0.00204256	0.00345367
0.042	0.00105282	0.00131822	0.00209454	0.00353182
0.043	0.00108116	0.001348	0.00214562	0.00361357
0.044	0.0011021	0.00137757	0.0021977	0.00369773
0.045	0.00112294	0.00141345	0.00223687	0.00376928
0.046	0.00114807	0.00144093	0.00229495	0.00384393
0.047	0.00117061	0.0014713	0.00234513	0.00393409
0.048	0.00119545	0.00149898	0.0024064	0.00402374
0.049	0.00121499	0.00153076	0.00244908	0.00410099
0.05	0.00123603	0.00155363	0.00249496	0.00418565
0.051	0.00125437	0.00158531	0.00253964	0.0042625
0.052	0.00127451	0.00161479	0.00259101	0.00434845
0.053	0.00129874	0.00164306	0.00264689	0.0044249
0.054	0.00132398	0.00167554	0.00270287	0.00449256
0.055	0.00134172	0.00170972	0.00275254	0.00456731
0.056	0.00136266	0.00174409	0.00280282	0.00466126
0.057	0.0013857	0.00177267	0.002851	0.00474672
0.058	0.00140964	0.00179565	0.00290168	0.00481787
0.059	0.00143888	0.00182182	0.00296055	0.00491272
0.06	0.00146082	0.001852	0.00301823	0.00499547
0.061	0.00148395	0.00188478	0.00307291	0.00507413
0.062	0.00150749	0.00192015	0.00312368	0.00515788
0.063	0.00152743	0.00195193	0.00317496	0.00523413
0.064	0.00155217	0.00198541	0.00323144	0.00531479
0.065	0.00157781	0.00202278	0.00328412	0.00538704
0.066	0.00160515	0.00205906	0.00333699	0.00545909
0.067	0.00163379	0.00208974	0.00338827	0.00555644
0.068	0.00165692	0.00212511	0.00343285	0.005632
0.069	0.00168176	0.00215469	0.00348502	0.00573085
0.07	0.0017068	0.00218677	0.0035271	0.005814
0.071	0.00173034	0.00221214	0.00357268	0.00589456
0.072	0.00175408	0.00223262	0.00362536	0.00597641
0.073	0.00177342	0.002272	0.00367823	0.00606736
0.074	0.00179566	0.00230437	0.00372211	0.00615811
0.075	0.00182209	0.00233305	0.00376459	0.00623767
0.076	0.00184783	0.00237073	0.00380766	0.00632122
0.077	0.00187587	0.002402	0.00385374	0.00641107
0.078	0.00189961	0.00242598	0.00391282	0.00648823
0.079	0.00192075	0.00245456	0.0039693	0.00657258
0.08	0.00194059	0.00248423	0.00401067	0.00665933
0.081	0.00196323	0.00251541	0.00405845	0.00674049
0.082	0.00198866	0.00254448	0.00410973	0.00681744
0.083	0.0020136	0.00257976	0.0041593	0.00691069
0.084	0.00203844	0.00261604	0.00420498	0.00699184
0.085	0.00206178	0.00264921	0.00425286	0.0070805
0.086	0.00208592	0.00268499	0.00430994	0.00714595
0.087	0.00211456	0.00271497	0.00435171	0.0072278
0.088	0.002138	0.00274754	0.00439759	0.00731926
0.089	0.00216143	0.00277972	0.00444777	0.00740161
0.09	0.00218137	0.0028027	0.00448975	0.00747946
0.091	0.00220761	0.00283517	0.00453192	0.00756871
0.092	0.00223515	0.00286565	0.0045813	0.00765057
0.093	0.00225989	0.00289713	0.00463518	0.00772382
0.094	0.00228713	0.0029325	0.00468745	0.00780037
0.095	0.00231617	0.00297168	0.00473573	0.00789243
0.096	0.002341	0.00300866	0.00477711	0.00796478
0.097	0.00236784	0.00303813	0.00482549	0.00804893
0.098	0.00238708	0.00306851	0.00488156	0.00813388
0.099	0.00241052	0.00309879	0.00493424	0.00822484
0.1	0.00243506	0.00312406	0.00498372	0.00831429
0.101	0.0024562	0.00316274	0.00502789	0.00839634
0.102	0.00247574	0.00319012	0.00507807	0.0084765
0.103	0.00249907	0.00322169	0.00512935	0.00855975
0.104	0.00251871	0.00325207	0.00517403	0.0086527
0.105	0.00254915	0.00328725	0.0052254	0.00873475
0.106	0.00257219	0.00331692	0.00527258	0.00881511
0.107	0.00260083	0.0033516	0.00532756	0.00888776
0.108	0.00262877	0.00337838	0.00537353	0.00896831
0.109	0.00264931	0.00340835	0.00541311	0.00905237
0.11	0.00267524	0.00343703	0.00546309	0.00913812
0.111	0.00270078	0.00346521	0.00551587	0.00921497
0.112	0.00272622	0.00349308	0.00557444	0.00929393
0.113	0.00274976	0.00351966	0.00561852	0.00937648
0.114	0.0027724	0.00354814	0.0056761	0.00946683
0.115	0.00280054	0.00357981	0.00573537	0.00955498
0.116	0.00282568	0.00361329	0.00578995	0.00963204
0.117	0.00285391	0.00364097	0.00583253	0.00972459
0.118	0.00287865	0.00366534	0.00588201	0.00980504
0.119	0.00290489	0.00369062	0.00592908	0.009901
0.12	0.00292993	0.0037154	0.00598436	0.00998025
0.121	0.00295617	0.00373377	0.00603864	0.0100673
0.122	0.00298111	0.00376515	0.00609131	0.0101518
0.123	0.00299965	0.00379213	0.00614309	0.0102462
0.124	0.00302158	0.0038282	0.00619117	0.0103324
0.125	0.00304532	0.00386248	0.00624405	0.0104278
0.126	0.00307246	0.00389736	0.00629602	0.0105105
0.127	0.0030957	0.00393213	0.0063406	0.010585
0.128	0.00312484	0.00396031	0.00639318	0.0106646
0.129	0.00315278	0.00398629	0.00644295	0.0107548
0.13	0.00317312	0.00401366	0.00648963	0.0108282
0.131	0.00319825	0.00404584	0.00654211	0.010897
0.132	0.00322289	0.00407672	0.00658959	0.0109889
0.133	0.00325163	0.00410559	0.00664106	0.0110732
0.134	0.00327807	0.00413297	0.00669524	0.0111606
0.135	0.00330051	0.00416085	0.00674292	0.0112447
0.136	0.00332115	0.00419632	0.00679439	0.0113267
0.137	0.00334579	0.0042342	0.00683937	0.0114086
0.138	0.00337282	0.00426308	0.00689295	0.0114964
0.139	0.00339396	0.00429095	0.00694393	0.0115869
0.14	0.0034141	0.00431883	0.0069912	0.0116754
0.141	0.00343594	0.00435091	0.00704638	0.0117553
0.142	0.00345828	0.00438328	0.00709706	0.011833
0.143	0.00348162	0.00441066	0.00714113	0.0119193
0.144	0.00350146	0.00443634	0.00718641	0.0119976
0.145	0.00352479	0.00446601	0.00723779	0.0120903
0.146	0.00354643	0.00449279	0.00729657	0.012164
0.147	0.00356657	0.00452307	0.00734834	0.0122551
0.148	0.00358701	0.00455804	0.00739282	0.0123426
0.149	0.00361425	0.00459342	0.0074436	0.012421
0.15	0.00363669	0.0046327	0.00749028	0.0125124
0.151	0.00364703	0.00466107	0.00754915	0.0125955
0.152	0.00367016	0.00469285	0.00759603	0.0126763
0.153	0.0037006	0.00472153	0.00764341	0.0127477
0.154	0.00372754	0.0047478	0.00768598	0.0128336
0.155	0.00375458	0.00477628	0.00773326	0.0129179
0.156	0.00377742	0.00480976	0.00778074	0.0130013
0.157	0.00380266	0.00484063	0.00782592	0.0130744
0.158	0.0038244	0.00487271	0.00788329	0.0131542
0.159	0.00384653	0.00490119	0.00792857	0.0132351
0.16	0.00387237	0.00493376	0.00797565	0.013318
0.161	0.00389081	0.00496324	0.00802562	0.0134035
0.162	0.00391075	0.00499722	0.0080735	0.0134849
0.163	0.00393129	0.00502929	0.00812438	0.0135662
0.164	0.00396023	0.00506637	0.00817776	0.0136527
0.165	0.00398717	0.00508925	0.00823253	0.0137186
0.166	0.0040071	0.00512162	0.00828081	0.0138007
0.167	0.00403384	0.0051488	0.00832929	0.0138853
0.168	0.00405298	0.00518188	0.00837946	0.0139648
0.169	0.00407902	0.00521405	0.00842924	0.0140509
0.17	0.00410726	0.00524103	0.00847362	0.0141373
0.171	0.0041395	0.00527571	0.0085251	0.0142276
0.172	0.00416334	0.00530888	0.00858097	0.0143178
0.173	0.00419008	0.00533096	0.00863505	0.0144083
0.174	0.00421201	0.00535334	0.00868783	0.0144893
0.175	0.00423645	0.00538731	0.008734	0.0145738
0.176	0.00426309	0.00541819	0.00877678	0.0146469
0.177	0.00429183	0.00545317	0.00882796	0.0147256
0.178	0.00431917	0.00548774	0.00887224	0.0148137
0.179	0.00435101	0.00552432	0.00892301	0.0148947
0.18	0.00437645	0.0055523	0.00896269	0.0149824
0.181	0.00440098	0.00557487	0.00901257	0.015071
0.182	0.00442322	0.00560575	0.00906264	0.0151489
0.183	0.00445016	0.00563693	0.00910632	0.0152128
0.184	0.0044755	0.0056768	0.0091591	0.0153001
0.185	0.00450434	0.00570848	0.00920508	0.0153745
0.186	0.00452888	0.00574356	0.00925295	0.0154625
0.187	0.00455932	0.00577283	0.00930043	0.0155445
0.188	0.00459045	0.00580731	0.00934971	0.0156271
0.189	0.00461709	0.00583849	0.00940818	0.0157081
0.19	0.00464283	0.00586586	0.00945446	0.0157954
0.191	0.00466807	0.00590274	0.00950964	0.0158708
0.192	0.00469511	0.00593792	0.00955972	0.0159579
0.193	0.00472015	0.00596899	0.00960979	0.0160557
0.194	0.00474259	0.00600397	0.00965717	0.0161384
0.195	0.00477082	0.00602835	0.00971185	0.0162301
0.196	0.00479736	0.00606422	0.00975952	0.0163183
0.197	0.0048247	0.0060952	0.0098104	0.016392
0.198	0.00484324	0.00612258	0.00987068	0.0164854
0.199	0.00486618	0.00615275	0.00992526	0.0165678
0.2	0.00489372	0.00618843	0.00997603	0.0166507
0.201	0.00492006	0.00622051	0.0100263	0.0167263
0.202	0.00494759	0.00625108	0.01008	0.0168035
0.203	0.00497523	0.00628276	0.0101264	0.0168848
0.204	0.00500567	0.00631534	0.0101821	0.0169658
0.205	0.00502591	0.00634731	0.0102346	0.0170623
0.206	0.00504875	0.00637809	0.0102822	0.0171451
0.207	0.00506919	0.00641217	0.0103409	0.0172277
0.208	0.00509973	0.00644124	0.0103947	0.0173004
0.209	0.00511966	0.00647222	0.0104431	0.0173923
0.21	0.0051485	0.0065016	0.0104988	0.0174733
0.211	0.00517534	0.00653167	0.0105429	0.0175576
0.212	0.00519678	0.00656695	0.0105835	0.0176511
0.213	0.00521722	0.00659663	0.0106369	0.0177338
0.214	0.00524546	0.0066304	0.0106883	0.0178111
0.215	0.0052751	0.00665558	0.0107422	0.0178805
0.216	0.00529463	0.00668706	0.0107905	0.0179636
0.217	0.00532317	0.00671993	0.0108305	0.0180519
0.218	0.00534671	0.00674681	0.0108704	0.0181369
0.219	0.00537245	0.00677429	0.0109259	0.0182187
0.22	0.00540219	0.00680826	0.0109799	0.0182973
0.221	0.00542753	0.00684134	0.0110274	0.018378
0.222	0.00545227	0.00687362	0.0110811	0.0184691
0.223	0.0054792	0.00690549	0.0111309	0.0185531
0.224	0.00550324	0.00693267	0.0111832	0.0186324
0.225	0.00552638	0.00697175	0.0112308	0.018713
0.226	0.00554722	0.00700452	0.0112834	0.0188018
0.227	0.00557506	0.0070312	0.0113319	0.0188823
0.228	0.0055982	0.00705868	0.011379	0.0189663
0.229	0.00562224	0.00708215	0.0114276	0.0190516
0.23	0.00565117	0.00711463	0.0114754	0.019141
0.231	0.00567521	0.00714381	0.0115281	0.0192136
0.232	0.00569865	0.00717998	0.0115808	0.0193025
0.233	0.00572129	0.00721366	0.0116359	0.0193883
0.234	0.00574243	0.00724654	0.0116797	0.0194773
0.235	0.00576837	0.00727781	0.0117325	0.0195541
0.236	0.00579001	0.00730679	0.0117735	0.0196374
0.237	0.00581324	0.00733457	0.0118165	0.0197185
0.238	0.00584348	0.00736694	0.0118735	0.0198
0.239	0.00586842	0.00739532	0.0119234	0.0198843
0.24	0.00589116	0.0074225	0.0119665	0.0199551
0.241	0.005916	0.00745757	0.0120229	0.0200345
0.242	0.00594084	0.00749155	0.0120673	0.0201194
0.243	0.00596448	0.00751792	0.0121125	0.0201966
0.244	0.00598431	0.0075524	0.0121678	0.020286
0.245	0.00600945	0.00758118	0.0122177	0.0203699
0.246	0.00603219	0.00761055	0.0122675	0.0204643
0.247	0.00605383	0.00763703	0.0123191	0.0205397
0.248	0.00607717	0.00766741	0.0123638	0.0206271
0.249	0.00610631	0.00769638	0.0124153	0.0207249
0.25	0.00613335	0.00772426	0.0124755	0.0208057
0.251	0.00615408	0.00775014	0.0125242	0.0208919
0.252	0.00618212	0.00777781	0.0125781	0.0209661
0.253	0.00620216	0.00781859	0.0126195	0.0210457
0.254	0.006222	0.00784417	0.0126749	0.0211286
0.255	0.00624894	0.00787254	0.0127181	0.0212111
0.256	0.00627768	0.00790302	0.0127655	0.0213106
0.257	0.00630342	0.0079318	0.012818	0.0213883
0.258	0.00632855	0.00796667	0.01287	0.0214767
0.259	0.00635699	0.00799505	0.0129223	0.0215488
0.26	0.00638253	0.00802453	0.0129735	0.0216358
0.261	0.00640577	0.0080548	0.0130174	0.0217223
0.262	0.00642881	0.00808828	0.0130659	0.0218044
0.263	0.00644775	0.00812226	0.0131122	0.0218844
0.264	0.00647509	0.00816053	0.0131628	0.0219657
0.265	0.00650482	0.00819161	0.0132158	0.0220518
0.266	0.00652826	0.00822459	0.0132612	0.0221469
0.267	0.0065521	0.00825826	0.0133173	0.022223
0.268	0.00657994	0.00829584	0.0133709	0.0223107
0.269	0.00660198	0.00832622	0.0134208	0.0223939
0.27	0.00662172	0.00835599	0.0134729	0.022471
0.271	0.00664526	0.00838257	0.0135172	0.0225629
0.272	0.00667659	0.00840755	0.013568	0.0226523
0.273	0.00669753	0.00843782	0.0136251	0.0227414
0.274	0.00672297	0.0084714	0.0136631	0.0228289
0.275	0.00674951	0.00850058	0.013702	0.0229172
0.276	0.00677655	0.00853495	0.0137465	0.0230032
0.277	0.00679849	0.00857163	0.0138023	0.0230876
0.278	0.00682603	0.00860351	0.0138506	0.0231739
0.279	0.00684876	0.00863618	0.0139019	0.0232595
0.28	0.006872	0.00866126	0.0139511	0.0233418
0.281	0.00689404	0.00868934	0.0140028	0.023441
0.282	0.00692278	0.00871631	0.0140566	0.0235253
0.283	0.00695702	0.00874959	0.0141021	0.0236101
0.284	0.00699146	0.00877887	0.0141563	0.0236929
0.285	0.0070188	0.00880334	0.01421	0.0237678
0.286	0.00704313	0.00883252	0.0142583	0.0238591
0.287	0.00706577	0.0088638	0.014315	0.0239326
0.288	0.00709071	0.00888817	0.0143733	0.0240134
0.289	0.00710965	0.00892275	0.014427	0.0240989
0.29	0.00713369	0.00895383	0.0144723	0.0241673
0.291	0.00716593	0.0089843	0.0145208	0.0242501
0.292	0.00719297	0.00901488	0.0145693	0.0243403
0.293	0.00721951	0.00904586	0.014612	0.0244316
0.294	0.00724874	0.00907803	0.0146609	0.0245207
0.295	0.00727308	0.00910831	0.0147055	0.0246106
0.296	0.00729792	0.00913609	0.0147491	0.0246956
0.297	0.00731826	0.00916916	0.0148102	0.0247763
0.298	0.0073413	0.00919924	0.014858	0.0248593
0.299	0.00736464	0.00922972	0.0149168	0.0249415
0.3	0.00738568	0.00925709	0.0149627	0.0250267
0.301	0.00741451	0.00928897	0.0150207	0.025102
0.302	0.00743565	0.00932485	0.0150697	0.0251839
0.303	0.00746429	0.00936032	0.0151161	0.0252636
0.304	0.00749493	0.0093854	0.0151537	0.0253455
0.305	0.00752207	0.00941598	0.0151965	0.0254316
0.306	0.00754631	0.00945255	0.0152498	0.0255199
0.307	0.00757125	0.00948333	0.0152993	0.0255962
0.308	0.00759238	0.00951361	0.015341	0.0256853
0.309	0.00761282	0.00954438	0.0153897	0.0257648
0.31	0.00763606	0.00957526	0.0154447	0.0258422
0.311	0.0076531	0.00960724	0.015497	0.0259386
0.312	0.00767644	0.00964001	0.0155492	0.0260227
0.313	0.00770388	0.00967059	0.0155925	0.0261072
0.314	0.00773292	0.00970157	0.0156443	0.0261888
0.315	0.00776045	0.00973484	0.0156893	0.0262736
0.316	0.00778729	0.00977372	0.0157369	0.0263567
0.317	0.00781073	0.0098108	0.0157925	0.02644
0.318	0.00783257	0.00984407	0.0158363	0.0265198
0.319	0.00786021	0.00987515	0.0158845	0.0266016
0.32	0.00788865	0.00990433	0.0159385	0.0266846
0.321	0.00791299	0.0099343	0.0159944	0.0267722
0.322	0.00794082	0.00996678	0.0160532	0.0268529
0.323	0.00796456	0.00999946	0.0160977	0.0269336
0.324	0.0079825	0.0100274	0.0161549	0.0270247
0.325	0.00800854	0.0100619	0.016208	0.0271025
0.326	0.00803458	0.0100962	0.0162645	0.0271847
0.327	0.00805802	0.0101256	0.0163053	0.0272695
0.328	0.00808626	0.0101613	0.016357	0.0273568
0.329	0.00811369	0.0101926	0.0164063	0.0274341
0.33	0.00814693	0.0102265	0.0164591	0.02751
0.331	0.00816957	0.0102624	0.0165096	0.0275902
0.332	0.00819171	0.0102939	0.0165518	0.0276707
0.333	0.00821495	0.010326	0.0166073	0.0277553
0.334	0.00823979	0.0103596	0.0166555	0.0278438
0.335	0.00826643	0.0103966	0.0167004	0.0279242
0.336	0.00829206	0.0104315	0.0167477	0.0280023
0.337	0.0083157	0.0104575	0.0167955	0.0280841
0.338	0.00833814	0.0104867	0.0168505	0.028173
0.339	0.00835888	0.0105134	0.0169025	0.0282507
0.34	0.00837672	0.010543	0.0169479	0.0283471
0.341	0.00840276	0.0105735	0.0170058	0.0284365
0.342	0.0084384	0.0106041	0.0170639	0.0285185
0.343	0.00846253	0.010636	0.0171119	0.0286029
0.344	0.00848627	0.0106709	0.0171575	0.0286816
0.345	0.00851341	0.0107015	0.0172094	0.0287689
0.346	0.00853825	0.010731	0.0172548	0.028851
0.347	0.00856189	0.0107589	0.0173018	0.0289332
0.348	0.00858763	0.0107831	0.017355	0.0290214
0.349	0.00861237	0.0108124	0.0173967	0.0291098
0.35	0.0086323	0.0108476	0.0174498	0.0291871
0.351	0.00865644	0.0108808	0.017499	0.0292732
0.352	0.00868488	0.0109154	0.017554	0.0293581
0.353	0.00870892	0.0109469	0.0176102	0.0294317
0.354	0.00873486	0.0109821	0.017666	0.0295162
0.355	0.0087596	0.011013	0.0177122	0.0295937
0.356	0.00878444	0.011049	0.0177621	0.0296839
0.357	0.00880497	0.0110802	0.0177991	0.0297699
0.358	0.00883171	0.0111135	0.0178484	0.0298661
0.359	0.00885145	0.0111416	0.0178933	0.0299536
0.36	0.00887749	0.0111732	0.0179408	0.0300296
0.361	0.00890263	0.011201	0.0179978	0.0301089
0.362	0.00892747	0.0112391	0.0180513	0.0301929
0.363	0.00895161	0.0112689	0.0181028	0.03028
0.364	0.00897794	0.0113026	0.0181537	0.0303544
0.365	0.00899928	0.011331	0.0182001	0.0304498
0.366	0.00901802	0.0113582	0.0182449	0.0305344
0.367	0.00904306	0.0113905	0.0182959	0.0306146
0.368	0.0090718	0.0114228	0.0183468	0.030692
0.369	0.00909834	0.0114613	0.0183979	0.0307824
0.37	0.00912238	0.011488	0.018455	0.0308694
0.371	0.00914811	0.0115178	0.0185075	0.030961
0.372	0.00917605	0.0115494	0.0185572	0.0310331
0.373	0.00920289	0.0115798	0.0185995	0.0311086
0.374	0.00922973	0.0116041	0.018651	0.0311844
0.375	0.00925727	0.0116367	0.0187014	0.0312831
0.376	0.00928351	0.0116695	0.0187603	0.0313642
0.377	0.00930895	0.0116974	0.0188091	0.0314482
0.378	0.00933478	0.011725	0.0188598	0.0315474
0.379	0.00935952	0.0117538	0.0189137	0.0316311
0.38	0.00938826	0.011787	0.0189594	0.0317176
0.381	0.0094146	0.0118223	0.0190097	0.0317956
0.382	0.00943804	0.0118532	0.0190596	0.0318769
0.383	0.00946938	0.0118858	0.0191149	0.031962
0.384	0.00949942	0.0119107	0.019168	0.0320608
0.385	0.00951825	0.0119487	0.0192101	0.0321552
0.386	0.00954229	0.0119812	0.0192596	0.0322461
0.387	0.00957173	0.0120065	0.0193144	0.0323268
0.388	0.00959977	0.0120396	0.0193641	0.0324175
0.389	0.00962301	0.0120631	0.0194181	0.032497
0.39	0.00965145	0.0120979	0.0194694	0.0325847
0.391	0.00968049	0.0121302	0.019516	0.0326754
0.392	0.00970392	0.0121614	0.0195692	0.032758
0.393	0.00972536	0.0121918	0.0196153	0.0328472
0.394	0.0097547	0.0122254	0.0196671	0.0329355
0.395	0.00978344	0.0122565	0.0197204	0.0330213
0.396	0.00981538	0.0122869	0.0197706	0.0331053
0.397	0.00984192	0.0123198	0.0198168	0.03318
0.398	0.00987106	0.01235	0.0198659	0.0332527
0.399	0.00989849	0.0123888	0.0199022	0.0333394
0.4	0.00992343	0.0124241	0.0199521	0.0334205
0.401	0.00995397	0.0124534	0.0199971	0.0335038
0.402	0.00997811	0.0124924	0.0200518	0.0335905
0.403	0.0100039	0.0125271	0.020104	0.0336718
0.404	0.0100293	0.0125544	0.0201513	0.0337429
0.405	0.0100544	0.0125824	0.0201999	0.0338183
0.406	0.0100806	0.0126181	0.0202536	0.0339101
0.407	0.0101028	0.0126467	0.0203047	0.0339862
0.408	0.010124	0.0126729	0.0203539	0.0340621
0.409	0.010149	0.0127044	0.0204134	0.0341509
0.41	0.0101755	0.0127314	0.0204661	0.0342362
0.411	0.0102025	0.0127674	0.0205094	0.0343219
0.412	0.0102281	0.0128026	0.0205565	0.0344085
0.413	0.0102505	0.0128305	0.0206101	0.034493
0.414	0.0102822	0.0128628	0.0206692	0.034575
0.415	0.010306	0.0128955	0.0207268	0.034657
0.416	0.0103316	0.01293	0.0207751	0.0347381
0.417	0.0103583	0.0129552	0.0208294	0.034818
0.418	0.0103764	0.0129831	0.0208845	0.0349018
0.419	0.0104099	0.0130133	0.0209316	0.0349862
0.42	0.0104353	0.0130456	0.0209778	0.0350741
0.421	0.0104543	0.0130744	0.0210303	0.0351578
0.422	0.01048	0.0131059	0.0210732	0.0352498
0.423	0.0104992	0.0131371	0.0211222	0.0353344
0.424	0.0105213	0.0131681	0.0211788	0.0354146
0.425	0.010545	0.0131927	0.0212321	0.0354984
0.426	0.0105725	0.0132281	0.0212915	0.0355855
0.427	0.0105998	0.0132628	0.02134	0.0356713
0.428	0.0106308	0.0132931	0.021385	0.0357523
0.429	0.0106586	0.0133269	0.0214359	0.0358351
0.43	0.0106798	0.0133573	0.0214881	0.0359205
0.431	0.0107024	0.0133876	0.0215291	0.0360085
0.432	0.0107259	0.013424	0.0215812	0.0360839
0.433	0.0107575	0.0134529	0.0216319	0.0361717
0.434	0.0107799	0.013481	0.0216728	0.0362513
0.435	0.0108048	0.0135147	0.0217321	0.0363353
0.436	0.0108287	0.0135478	0.0217808	0.0364061
0.437	0.0108507	0.0135797	0.0218253	0.0364943
0.438	0.0108751	0.0136092	0.0218811	0.0365908
0.439	0.0109026	0.0136356	0.0219321	0.0366711
0.44	0.0109236	0.0136609	0.0219742	0.0367587
0.441	0.0109515	0.013693	0.0220267	0.0368468
0.442	0.0109801	0.0137223	0.0220881	0.0369217
0.443	0.0109995	0.0137555	0.0221404	0.0370073
0.444	0.0110235	0.0137887	0.0221884	0.0370957
0.445	0.0110545	0.0138154	0.0222365	0.0371895
0.446	0.0110788	0.0138441	0.0222909	0.0372782
0.447	0.0111035	0.0138728	0.0223489	0.0373616
0.448	0.011123	0.01391	0.0224032	0.0374394
0.449	0.0111469	0.0139399	0.0224453	0.03752
0.45	0.0111665	0.0139741	0.0224873	0.0375966
0.451	0.0111916	0.0140081	0.022544	0.0376771
0.452	0.0112163	0.0140425	0.0225965	0.0377675
0.453	0.0112363	0.0140697	0.0226531	0.0378533
0.454	0.0112656	0.0141058	0.0227013	0.0379379
0.455	0.0112893	0.0141381	0.0227526	0.0380143
0.456	0.0113076	0.0141742	0.0228092	0.0380852
0.457	0.0113287	0.0142034	0.0228651	0.0381706
0.458	0.011355	0.0142348	0.0229059	0.0382621
0.459	0.0113782	0.01427	0.02296	0.0383483
0.46	0.0114021	0.0143046	0.0230112	0.0384286
0.461	0.0114267	0.0143431	0.0230628	0.0385023
0.462	0.0114515	0.0143756	0.0231119	0.0385973
0.463	0.0114735	0.0144034	0.0231663	0.0386791
0.464	0.0114898	0.0144353	0.0232076	0.038767
0.465	0.0115141	0.0144671	0.0232594	0.0388424
0.466	0.0115371	0.0144946	0.0233078	0.0389258
0.467	0.0115574	0.0145303	0.0233593	0.0390113
0.468	0.0115887	0.0145483	0.0234198	0.0390974
0.469	0.0116138	0.0145827	0.0234745	0.0391727
0.47	0.0116397	0.0146122	0.0235248	0.0392644
0.471	0.0116665	0.0146453	0.023574	0.0393522
0.472	0.0116939	0.0146738	0.0236199	0.0394236
0.473	0.0117166	0.014703	0.0236728	0.0395085
0.474	0.011738	0.014733	0.0237192	0.0395928
0.475	0.011765	0.0147721	0.0237699	0.0396647
0.476	0.011789	0.0148066	0.0238188	0.0397537
0.477	0.0118134	0.014834	0.0238699	0.0398304
0.478	0.0118368	0.0148706	0.023916	0.039927
0.479	0.0118618	0.0149066	0.0239657	0.0400111
0.48	0.0118838	0.0149386	0.0240119	0.0400946
0.481	0.0119076	0.0149723	0.0240664	0.0401837
0.482	0.0119303	0.0150065	0.0241168	0.0402702
0.483	0.0119488	0.0150372	0.0241593	0.0403531
0.484	0.0119793	0.0150669	0.0241928	0.0404462
0.485	0.0120024	0.0150963	0.0242507	0.0405284
0.486	0.0120282	0.0151227	0.0243027	0.0406094
0.487	0.0120565	0.0151483	0.0243611	0.040708
0.488	0.0120829	0.015177	0.0244204	0.0407928
0.489	0.0121089	0.0152118	0.0244632	0.040874
0.49	0.012136	0.0152413	0.0245177	0.0409613
0.491	0.012159	0.0152781	0.0245704	0.0410362
0.492	0.012184	0.0153082	0.0246245	0.0411159
0.493	0.0122059	0.0153332	0.0246734	0.0412068
0.494	0.0122306	0.0153684	0.0247239	0.0412918
0.495	0.0122513	0.0153992	0.0247707	0.041385
0.496	0.0122783	0.0154298	0.024819	0.0414662
0.497	0.0123053	0.0154619	0.0248767	0.0415528
0.498	0.0123367	0.0154978	0.024919	0.0416423
0.499	0.012368	0.0155311	0.0249752	0.0417292
0.5	0.012399	0.0155634	0.0250208	0.0418233
0.501	0.0124237	0.0155911	0.0250654	0.0419215
0.502	0.01245	0.0156206	0.0251162	0.042011
0.503	0.0124735	0.0156529	0.0251638	0.0421059
0.504	0.0125025	0.015677	0.0252135	0.0421938
0.505	0.01253	0.0157081	0.0252613	0.0422782
0.506	0.0125534	0.0157405	0.0253106	0.0423585
0.507	0.0125844	0.0157733	0.0253577	0.0424398
0.508	0.012612	0.0157954	0.0254039	0.0425217
0.509	0.0126364	0.0158251	0.0254552	0.0426015
0.51	0.0126605	0.0158534	0.0255066	0.0426998
0.511	0.0126821	0.0158753	0.025552	0.0427915
0.512	0.0127115	0.0159073	0.0255991	0.0428807
0.513	0.0127396	0.015942	0.0256505	0.0429601
0.514	0.0127641	0.0159825	0.0257032	0.0430471
0.515	0.0127905	0.0160161	0.0257514	0.0431315
0.516	0.012813	0.0160512	0.0257972	0.0432248
0.517	0.0128327	0.0160785	0.0258501	0.0433059
0.518	0.012861	0.0161118	0.0259035	0.0433788
0.519	0.0128862	0.016147	0.0259543	0.0434674
0.52	0.0129118	0.0161808	0.0260063	0.0435475
0.521	0.0129325	0.0162147	0.0260574	0.0436213
0.522	0.0129586	0.0162461	0.0261065	0.0437031
0.523	0.0129815	0.0162762	0.0261523	0.0437801
0.524	0.0130102	0.0163024	0.026199	0.0438716
0.525	0.0130337	0.0163352	0.0262534	0.0439538
0.526	0.0130582	0.0163666	0.0263068	0.044039
0.527	0.0130828	0.0163951	0.026355	0.0441192
0.528	0.0131094	0.0164276	0.0264084	0.0441977
0.529	0.0131291	0.0164622	0.0264572	0.044284
0.53	0.0131565	0.0164909	0.0265061	0.0443653
0.531	0.0131843	0.016515	0.0265572	0.0444456
0.532	0.0132155	0.0165449	0.0266036	0.0445363
0.533	0.0132425	0.0165841	0.0266551	0.0446238
0.534	0.0132695	0.016614	0.0267064	0.0447031
0.535	0.0132944	0.0166368	0.0267599	0.0447811
0.536	0.013313	0.0166749	0.0268035	0.0448696
0.537	0.0133411	0.0167036	0.0268512	0.044954
0.538	0.0133652	0.0167378	0.0269041	0.0450386
0.539	0.0133936	0.0167674	0.0269512	0.0451231
0.54	0.0134268	0.0168002	0.0270106	0.0452123
0.541	0.0134467	0.0168295	0.0270507	0.0453046
0.542	0.0134741	0.0168606	0.0270998	0.0453826
0.543	0.013497	0.0168929	0.027154	0.0454768
0.544	0.0135173	0.0169184	0.0271987	0.0455707
0.545	0.0135396	0.0169516	0.0272506	0.0456472
0.546	0.0135649	0.0169864	0.027299	0.0457377
0.547	0.0135901	0.017023	0.0273494	0.0458221
0.548	0.0136195	0.0170606	0.0273918	0.0459081
0.549	0.0136418	0.0170913	0.0274417	0.0459909
0.55	0.0136693	0.0171221	0.0274859	0.0460762
0.551	0.0136904	0.0171468	0.0275314	0.0461572
0.552	0.0137163	0.017185	0.0275783	0.0462427
0.553	0.0137422	0.0172142	0.027629	0.046322
0.554	0.013764	0.0172432	0.0276866	0.046409
0.555	0.0137853	0.0172701	0.0277319	0.046493
0.556	0.0138124	0.0173055	0.0277881	0.0465761
0.557	0.013838	0.0173369	0.0278408	0.0466608
0.558	0.0138671	0.0173599	0.0278862	0.0467365
0.559	0.0138889	0.0174004	0.0279322	0.0468156
0.56	0.0139183	0.0174286	0.0279794	0.0468997
0.561	0.0139413	0.0174599	0.0280299	0.0469856
0.562	0.0139657	0.0174946	0.0280757	0.047072
0.563	0.0139915	0.017529	0.0281284	0.0471575
0.564	0.0140193	0.0175663	0.0281723	0.0472351
0.565	0.0140438	0.0175995	0.0282181	0.0473189
0.566	0.0140672	0.0176344	0.0282732	0.0474052
0.567	0.0140903	0.0176638	0.0283292	0.047483
0.568	0.0141107	0.0176963	0.0283823	0.047568
0.569	0.0141403	0.017726	0.02843	0.0476456
0.57	0.014164	0.0177605	0.0284787	0.0477229
0.571	0.0141834	0.0177896	0.0285248	0.0478043
0.572	0.0142072	0.0178157	0.028577	0.0478881
0.573	0.014228	0.0178435	0.0286229	0.0479714
0.574	0.0142514	0.0178755	0.0286772	0.0480506
0.575	0.0142833	0.0179069	0.02873	0.048126
0.576	0.0143096	0.0179383	0.0287779	0.0482083
0.577	0.014342	0.0179722	0.0288358	0.0482887
0.578	0.0143707	0.0180068	0.0288831	0.0483899
0.579	0.014393	0.018032	0.0289336	0.0484619
0.58	0.0144167	0.0180666	0.0289883	0.048557
0.581	0.0144463	0.0180973	0.0290425	0.0486505
0.582	0.0144761	0.0181305	0.0290856	0.0487242
0.583	0.014495	0.0181589	0.0291348	0.0488201
0.584	0.0145264	0.0181863	0.0291851	0.0489003
0.585	0.0145446	0.0182139	0.0292364	0.0489868
0.586	0.0145629	0.0182461	0.0292956	0.0490795
0.587	0.0145861	0.0182755	0.029338	0.0491576
0.588	0.0146151	0.0183068	0.0293856	0.0492411
0.589	0.0146421	0.0183385	0.0294368	0.0493321
0.59	0.0146725	0.0183646	0.0294835	0.0494145
0.591	0.0146973	0.0184005	0.0295271	0.049507
0.592	0.0147212	0.0184332	0.029579	0.049586
0.593	0.0147453	0.0184681	0.0296341	0.0496603
0.594	0.0147758	0.0185036	0.0296819	0.0497458
0.595	0.0148043	0.0185317	0.0297332	0.0498264
0.596	0.0148312	0.0185614	0.0297866	0.049906
0.597	0.0148582	0.0185896	0.0298407	0.0499939
0.598	0.0148846	0.0186158	0.0298902	0.0500903
0.599	0.0149058	0.0186479	0.0299368	0.0501798
0.6	0.0149307	0.018675	0.0299864	0.0502629
0.601	0.0149595	0.0187081	0.0300327	0.0503496
0.602	0.0149855	0.0187401	0.0300849	0.0504435
0.603	0.0150192	0.0187723	0.0301378	0.0505326
0.604	0.0150464	0.0188093	0.030186	0.0506218
0.605	0.0150739	0.0188423	0.0302375	0.05071
0.606	0.0150988	0.0188765	0.030284	0.0507864
0.607	0.0151202	0.0189065	0.0303305	0.0508768
0.608	0.0151448	0.0189377	0.0303835	0.0509553
0.609	0.0151683	0.0189679	0.0304361	0.0510376
0.61	0.0151947	0.0189956	0.030488	0.0511238
0.611	0.0152195	0.019034	0.0305291	0.0512068
0.612	0.0152481	0.0190638	0.0305709	0.0512959
0.613	0.0152749	0.0191025	0.0306208	0.0513854
0.614	0.0153008	0.0191308	0.030678	0.0514592
0.615	0.0153269	0.0191612	0.0307249	0.0515496
0.616	0.015358	0.0191878	0.0307745	0.0516338
0.617	0.0153855	0.0192189	0.0308289	0.051715
0.618	0.0154088	0.0192491	0.0308859	0.0517946
0.619	0.0154354	0.0192835	0.030931	0.0518869
0.62	0.0154552	0.0193166	0.0309702	0.0519733
0.621	0.0154814	0.0193458	0.0310146	0.0520551
0.622	0.0155128	0.0193779	0.0310656	0.0521337
0.623	0.0155334	0.019411	0.031111	0.0522143
0.624	0.015557	0.0194457	0.0311619	0.0522979
0.625	0.015584	0.0194783	0.0312192	0.0523744
0.626	0.0156078	0.0195048	0.0312654	0.052462
0.627	0.0156334	0.0195371	0.0313183	0.0525457
0.628	0.0156509	0.0195689	0.0313669	0.0526217
0.629	0.0156802	0.019602	0.0314207	0.0527078
0.63	0.0157041	0.0196357	0.0314825	0.0527894
0.631	0.0157293	0.0196736	0.0315314	0.0528797
0.632	0.015755	0.0197004	0.0315845	0.0529592
0.633	0.0157817	0.019729	0.0316315	0.0530451
0.634	0.0158176	0.0197622	0.0316904	0.0531298
0.635	0.0158453	0.0197939	0.0317323	0.0532242
0.636	0.0158732	0.0198254	0.0317772	0.053308
0.637	0.0158969	0.0198516	0.031831	0.0533913
0.638	0.0159232	0.0198736	0.0318768	0.0534745
0.639	0.0159457	0.0199059	0.0319375	0.0535523
0.64	0.0159655	0.0199342	0.0319956	0.053641
0.641	0.0159968	0.0199645	0.0320497	0.0537236
0.642	0.0160242	0.01999	0.0321041	0.0538086
0.643	0.0160453	0.0200207	0.0321588	0.0538879
0.644	0.0160669	0.0200543	0.0322119	0.0539756
0.645	0.0160966	0.0200854	0.0322635	0.0540524
0.646	0.0161227	0.0201153	0.0323197	0.0541439
0.647	0.016153	0.0201439	0.0323652	0.054221
0.648	0.0161793	0.0201751	0.0324166	0.0542984
0.649	0.0162057	0.0202058	0.032464	0.0543828
0.65	0.0162299	0.0202424	0.0325274	0.0544602
0.651	0.0162546	0.0202745	0.0325812	0.0545433
0.652	0.0162825	0.0203061	0.0326364	0.0546252
0.653	0.0162995	0.0203384	0.0326853	0.0547106
0.654	0.0163245	0.020372	0.032736	0.0547956
0.655	0.016347	0.0204111	0.032786	0.0548809
0.656	0.0163722	0.0204435	0.0328387	0.0549709
0.657	0.0164001	0.0204676	0.0329004	0.0550571
0.658	0.0164256	0.0205017	0.0329496	0.0551404
0.659	0.0164481	0.0205274	0.0329925	0.055225
0.66	0.0164732	0.0205638	0.0330415	0.0553017
0.661	0.0165016	0.0205949	0.0330848	0.0553891
0.662	0.0165288	0.020632	0.0331288	0.0554635
0.663	0.0165637	0.0206693	0.0331741	0.0555473
0.664	0.0165833	0.020701	0.033225	0.0556297
0.665	0.0166085	0.0207286	0.0332765	0.0557197
0.666	0.0166383	0.0207653	0.0333225	0.0558066
0.667	0.0166651	0.0207964	0.0333751	0.0559004
0.668	0.0166931	0.0208273	0.0334189	0.0559878
0.669	0.0167155	0.0208608	0.0334696	0.0560668
0.67	0.0167432	0.020891	0.0335203	0.0561495
0.671	0.0167641	0.0209209	0.0335761	0.0562342
0.672	0.016791	0.0209516	0.0336201	0.0563196
0.673	0.0168244	0.0209843	0.0336624	0.0564069
0.674	0.0168489	0.0210146	0.033706	0.0564956
0.675	0.0168783	0.0210401	0.0337465	0.0565751
0.676	0.0168989	0.021075	0.0337952	0.0566608
0.677	0.0169238	0.0211047	0.0338479	0.056733
0.678	0.0169531	0.0211374	0.0339022	0.0568117
0.679	0.0169789	0.0211706	0.0339445	0.0569046
0.68	0.0170058	0.0212007	0.0339926	0.0569877
0.681	0.0170315	0.0212345	0.0340383	0.0570678
0.682	0.0170606	0.0212708	0.0340992	0.0571433
0.683	0.0170842	0.0213018	0.0341453	0.0572253
0.684	0.0171089	0.0213332	0.0341952	0.0573158
0.685	0.0171379	0.0213636	0.0342446	0.0574042
0.686	0.0171656	0.0213967	0.0342915	0.057483
0.687	0.0171953	0.0214283	0.0343433	0.0575622
0.688	0.0172249	0.0214614	0.034396	0.0576509
0.689	0.0172531	0.021485	0.0344396	0.0577391
0.69	0.0172806	0.0215086	0.0345024	0.0578335
0.691	0.0173083	0.0215363	0.0345583	0.057917
0.692	0.0173304	0.0215656	0.0345964	0.0580126
0.693	0.0173539	0.0216053	0.0346497	0.0581023
0.694	0.0173828	0.0216242	0.0346911	0.0581797
0.695	0.0174059	0.0216572	0.0347412	0.0582631
0.696	0.0174329	0.0216939	0.03479	0.0583554
0.697	0.0174551	0.0217235	0.0348384	0.0584394
0.698	0.0174847	0.0217583	0.0348897	0.0585298
0.699	0.0175132	0.0217835	0.0349442	0.0586161
0.7	0.0175413	0.021809	0.0349981	0.0586968
0.701	0.0175691	0.0218435	0.035042	0.0587889
0.702	0.0175972	0.0218716	0.0350989	0.0588803
0.703	0.0176236	0.0219004	0.0351523	0.0589565
0.704	0.0176503	0.0219281	0.0352044	0.0590376
0.705	0.017671	0.0219587	0.0352564	0.0591139
0.706	0.0176944	0.0219911	0.0353052	0.0592082
0.707	0.0177164	0.0220282	0.0353591	0.0592963
0.708	0.0177396	0.0220606	0.0354076	0.059374
0.709	0.0177653	0.0220941	0.0354609	0.0594607
0.71	0.0177866	0.0221276	0.0355149	0.0595489
0.711	0.0178138	0.0221556	0.0355692	0.0596301
0.712	0.0178472	0.0221843	0.0356234	0.0597106
0.713	0.0178659	0.0222123	0.0356717	0.059796
0.714	0.0178883	0.0222467	0.0357196	0.0598735
0.715	0.0179184	0.0222811	0.0357727	0.0599701
0.716	0.0179442	0.0223156	0.0358176	0.0600589
0.717	0.0179672	0.0223468	0.0358726	0.0601406
0.718	0.0179944	0.022372	0.0359243	0.0602346
0.719	0.0180184	0.0223993	0.0359708	0.0603214
0.72	0.0180459	0.0224282	0.0360157	0.0604109
0.721	0.0180776	0.0224658	0.036067	0.0604885
0.722	0.0180996	0.0224988	0.0361179	0.060568
0.723	0.0181218	0.0225277	0.0361599	0.0606542
0.724	0.0181432	0.0225603	0.0362064	0.0607369
0.725	0.0181695	0.0225953	0.0362565	0.0608189
0.726	0.018195	0.0226292	0.0363019	0.0609029
0.727	0.018214	0.0226595	0.0363492	0.0609909
0.728	0.0182356	0.0226938	0.0364035	0.0610673
0.729	0.018267	0.0227315	0.0364574	0.0611443
0.73	0.0182844	0.0227604	0.0365188	0.0612414
0.731	0.0183176	0.0227922	0.0365686	0.0613213
0.732	0.0183476	0.0228238	0.0366156	0.0614037
0.733	0.0183719	0.0228517	0.036671	0.0614781
0.734	0.0183977	0.0228885	0.0367272	0.0615651
0.735	0.0184212	0.0229239	0.0367733	0.061654
0.736	0.0184427	0.0229507	0.0368171	0.0617429
0.737	0.0184687	0.0229819	0.0368624	0.0618189
0.738	0.0184835	0.0230153	0.0369119	0.0619045
0.739	0.0185139	0.0230487	0.0369645	0.0619818
0.74	0.0185327	0.0230817	0.0370184	0.0620646
0.741	0.0185588	0.0231149	0.0370756	0.0621404
0.742	0.0185791	0.0231467	0.0371282	0.0622242
0.743	0.0186103	0.0231744	0.037176	0.0623107
0.744	0.0186378	0.0232127	0.0372261	0.0624002
0.745	0.0186621	0.0232398	0.0372782	0.0624803
0.746	0.0186899	0.0232685	0.0373231	0.062576
0.747	0.0187175	0.0233052	0.0373724	0.062649
0.748	0.0187369	0.0233475	0.0374218	0.0627312
0.749	0.0187613	0.0233835	0.0374686	0.0628159
0.75	0.0187869	0.0234189	0.0375181	0.0629009
0.751	0.0188176	0.0234509	0.0375688	0.0629837
0.752	0.0188407	0.0234844	0.0376189	0.063069
0.753	0.0188643	0.0235177	0.0376703	0.0631508
0.754	0.018889	0.023547	0.0377227	0.0632386
0.755	0.0189189	0.0235758	0.0377763	0.0633153
0.756	0.0189426	0.0236077	0.0378256	0.0633933
0.757	0.018963	0.0236386	0.037885	0.0634856
0.758	0.018984	0.0236693	0.0379305	0.0635754
0.759	0.01901	0.0236952	0.0379809	0.0636639
0.76	0.0190309	0.0237265	0.0380221	0.0637485
0.761	0.0190603	0.023753	0.0380753	0.0638265
0.762	0.0190853	0.0237889	0.0381311	0.0639096
0.763	0.0191116	0.0238179	0.0381904	0.064007
0.764	0.0191405	0.0238449	0.0382378	0.0640881
0.765	0.0191674	0.0238743	0.0382938	0.0641692
0.766	0.0191917	0.0239018	0.0383352	0.0642535
0.767	0.0192125	0.0239336	0.0383838	0.0643319
0.768	0.01924	0.02396	0.0384294	0.0644228
0.769	0.0192697	0.0239986	0.038484	0.0645141
0.77	0.0193007	0.0240321	0.0385409	0.0645957
0.771	0.0193318	0.0240625	0.0385957	0.0646803
0.772	0.0193582	0.0240901	0.0386417	0.0647581
0.773	0.0193838	0.0241104	0.0386927	0.0648504
0.774	0.0194083	0.0241354	0.0387451	0.0649364
0.775	0.01943	0.0241675	0.0387901	0.0650226
0.776	0.0194549	0.0242022	0.0388428	0.065104
0.777	0.0194842	0.0242302	0.0388867	0.0651972
0.778	0.0195127	0.0242639	0.0389401	0.065294
0.779	0.01954	0.0242978	0.0389996	0.0653871
0.78	0.0195649	0.0243341	0.0390431	0.0654709
0.781	0.0195962	0.0243672	0.0390887	0.0655413
0.782	0.0196258	0.0243978	0.0391405	0.0656264
0.783	0.0196562	0.0244351	0.0391977	0.0657203
0.784	0.0196842	0.0244609	0.0392525	0.0657978
0.785	0.0197088	0.0244925	0.0393126	0.0658729
0.786	0.0197352	0.0245273	0.0393549	0.06595
0.787	0.0197639	0.0245597	0.0394072	0.0660357
0.788	0.0197966	0.0245912	0.0394559	0.0661151
0.789	0.0198208	0.0246254	0.0395079	0.066199
0.79	0.0198551	0.0246597	0.0395573	0.0662768
0.791	0.0198809	0.0246905	0.039601	0.0663614
0.792	0.0199082	0.0247247	0.0396501	0.066452
0.793	0.0199358	0.0247508	0.0397014	0.0665157
0.794	0.0199578	0.0247851	0.0397552	0.0665961
0.795	0.0199848	0.0248201	0.0397992	0.0666759
0.796	0.0200037	0.0248448	0.0398557	0.0667493
0.797	0.0200235	0.0248768	0.0399089	0.0668409
0.798	0.0200477	0.0249142	0.0399569	0.0669391
0.799	0.0200715	0.0249493	0.0400068	0.0670277
0.8	0.0200953	0.0249801	0.0400547	0.0671241
0.801	0.0201245	0.0250072	0.0401017	0.0672147
0.802	0.0201482	0.0250325	0.0401634	0.0673004
0.803	0.0201685	0.0250656	0.0402154	0.0674
0.804	0.0201963	0.0250978	0.0402661	0.0674833
0.805	0.0202281	0.0251295	0.0403147	0.0675713
0.806	0.0202557	0.0251612	0.0403768	0.0676539
0.807	0.0202802	0.0251888	0.0404203	0.0677512
0.808	0.0203078	0.0252168	0.0404701	0.06783
0.809	0.0203284	0.0252506	0.0405206	0.0679214
0.81	0.0203535	0.0252764	0.0405747	0.0680036
0.811	0.0203749	0.0253019	0.0406277	0.0680923
0.812	0.0204065	0.025336	0.0406823	0.0681754
0.813	0.0204355	0.025364	0.0407391	0.0682547
0.814	0.0204583	0.0253922	0.0407884	0.0683449
0.815	0.0204863	0.0254258	0.040837	0.0684246
0.816	0.0205077	0.025462	0.0408893	0.068511
0.817	0.0205339	0.0254923	0.040939	0.0685961
0.818	0.0205646	0.0255197	0.0409783	0.0686754
0.819	0.0205874	0.0255484	0.0410295	0.0687494
0.82	0.0206124	0.0255809	0.0410741	0.0688406
0.821	0.0206395	0.0256186	0.0411277	0.0689167
0.822	0.0206587	0.0256527	0.0411817	0.0690125
0.823	0.0206885	0.0256813	0.0412382	0.0691002
0.824	0.0207121	0.0257127	0.0412919	0.0691942
0.825	0.0207361	0.0257425	0.0413474	0.0692707
0.826	0.0207613	0.0257735	0.0413997	0.069351
0.827	0.0207854	0.0258076	0.0414411	0.0694445
0.828	0.0208131	0.0258403	0.0414945	0.0695314
0.829	0.020841	0.0258736	0.0415472	0.0696232
0.83	0.0208703	0.025908	0.0415969	0.069706
0.831	0.0208971	0.0259406	0.0416406	0.0697871
0.832	0.0209209	0.0259722	0.0416991	0.0698627
0.833	0.0209496	0.0260045	0.0417584	0.0699548
0.834	0.0209778	0.0260351	0.0418151	0.0700426
0.835	0.0209989	0.0260643	0.0418759	0.0701267
0.836	0.0210353	0.0260945	0.0419323	0.0702034
0.837	0.0210661	0.0261264	0.0419857	0.0702822
0.838	0.0210943	0.026153	0.0420402	0.0703584
0.839	0.0211215	0.026178	0.042099	0.0704384
0.84	0.0211454	0.0262155	0.0421517	0.070532
0.841	0.0211768	0.0262481	0.0422029	0.0706006
0.842	0.0212002	0.0262834	0.0422484	0.0706807
0.843	0.0212225	0.0263121	0.0423002	0.0707668
0.844	0.0212468	0.026341	0.0423489	0.0708589
0.845	0.0212777	0.0263793	0.0424014	0.0709421
0.846	0.0213026	0.0264032	0.0424544	0.0710184
0.847	0.0213321	0.0264354	0.0424934	0.0710981
0.848	0.0213585	0.0264613	0.0425399	0.0711767
0.849	0.0213822	0.0264923	0.0425915	0.0712684
0.85	0.0214059	0.0265268	0.0426554	0.0713484
0.851	0.021429	0.0265494	0.0427085	0.0714313
0.852	0.0214479	0.0265849	0.0427578	0.0715263
0.853	0.0214699	0.0266103	0.0428145	0.0716261
0.854	0.0214944	0.0266467	0.0428636	0.0717174
0.855	0.0215192	0.0266788	0.042912	0.0717999
0.856	0.0215447	0.0267164	0.042964	0.0718821
0.857	0.0215687	0.0267422	0.043011	0.0719595
0.858	0.0215909	0.0267736	0.0430659	0.072037
0.859	0.0216199	0.0268031	0.0431208	0.0721203
0.86	0.0216461	0.0268351	0.0431753	0.0722155
0.861	0.021663	0.0268662	0.0432145	0.0723001
0.862	0.0216847	0.0268934	0.043263	0.0723843
0.863	0.0217112	0.0269291	0.0433147	0.0724615
0.864	0.0217323	0.0269657	0.0433709	0.0725424
0.865	0.0217564	0.0269884	0.0434232	0.0726225
0.866	0.0217732	0.0270175	0.0434721	0.0727151
0.867	0.0217995	0.0270481	0.0435193	0.0727951
0.868	0.0218245	0.0270769	0.043556	0.0728936
0.869	0.0218523	0.0271061	0.0436075	0.0729812
0.87	0.0218728	0.0271316	0.0436545	0.0730635
0.871	0.0218982	0.0271598	0.0437022	0.0731494
0.872	0.0219262	0.0271945	0.0437528	0.0732335
0.873	0.0219463	0.0272309	0.0438138	0.0733074
0.874	0.0219719	0.0272572	0.0438595	0.0733882
0.875	0.0219954	0.0272856	0.0439127	0.0734784
0.876	0.0220224	0.0273151	0.0439635	0.0735545
0.877	0.0220484	0.0273427	0.0440094	0.073652
0.878	0.022083	0.027377	0.0440621	0.0737374
0.879	0.0221057	0.0274095	0.044111	0.0738255
0.88	0.0221285	0.0274361	0.0441613	0.0739123
0.881	0.0221542	0.0274682	0.0442179	0.0740065
0.882	0.0221775	0.027497	0.044267	0.0740898
0.883	0.0221988	0.0275288	0.0443091	0.0741705
0.884	0.0222251	0.0275599	0.0443617	0.0742489
0.885	0.0222496	0.0275858	0.0444106	0.0743398
0.886	0.0222741	0.0276223	0.0444628	0.0744298
0.887	0.0223001	0.0276479	0.0445159	0.0745266
0.888	0.0223273	0.0276794	0.0445658	0.0746223
0.889	0.0223581	0.027717	0.0446168	0.0747059
0.89	0.0223799	0.0277487	0.0446632	0.0747908
0.891	0.0224063	0.0277828	0.0447099	0.0748769
0.892	0.0224286	0.0278146	0.0447616	0.0749601
0.893	0.022454	0.027845	0.0448159	0.0750439
0.894	0.0224775	0.0278745	0.0448638	0.0751272
0.895	0.0225034	0.0279058	0.0449129	0.0752185
0.896	0.0225309	0.0279392	0.0449657	0.0752991
0.897	0.0225509	0.027967	0.0450151	0.075386
0.898	0.0225834	0.0280033	0.0450709	0.0754693
0.899	0.0226074	0.0280359	0.0451247	0.0755586
0.9	0.0226331	0.0280721	0.0451764	0.0756345
0.901	0.0226596	0.0281076	0.0452312	0.0757168
0.902	0.0226837	0.0281301	0.0452842	0.0758076
0.903	0.0227126	0.0281605	0.0453286	0.0758906
0.904	0.0227456	0.028192	0.0453811	0.0759785
0.905	0.0227707	0.0282295	0.0454381	0.0760605
0.906	0.0227961	0.028263	0.0454967	0.0761442
0.907	0.0228175	0.0282973	0.0455514	0.0762168
0.908	0.0228392	0.0283319	0.0455966	0.076302
0.909	0.022862	0.0283653	0.0456474	0.0763827
0.91	0.0228851	0.0283925	0.0457018	0.0764686
0.911	0.0229135	0.0284211	0.0457576	0.0765459
0.912	0.0229435	0.0284527	0.0458059	0.0766349
0.913	0.0229657	0.0284764	0.0458521	0.0767254
0.914	0.0229912	0.0285103	0.045902	0.0768026
0.915	0.0230145	0.0285405	0.0459565	0.0768968
0.916	0.023041	0.0285727	0.0460063	0.0769717
0.917	0.0230635	0.0286036	0.0460564	0.0770409
0.918	0.0230893	0.0286297	0.0461032	0.0771309
0.919	0.0231129	0.0286652	0.0461558	0.0772152
0.92	0.02314	0.0286976	0.0462145	0.0773018
0.921	0.0231638	0.0287302	0.0462545	0.0773909
0.922	0.0231861	0.0287612	0.046309	0.0774653
0.923	0.0232119	0.0287974	0.046358	0.0775529
0.924	0.0232422	0.0288287	0.046416	0.0776385
0.925	0.0232627	0.0288611	0.0464659	0.0777179
0.926	0.0232884	0.0288933	0.0465155	0.0777959
0.927	0.0233121	0.028926	0.0465662	0.0778838
0.928	0.0233323	0.0289553	0.0466177	0.0779673
0.929	0.0233576	0.0289908	0.04666	0.0780475
0.93	0.0233791	0.0290224	0.0467074	0.0781276
0.931	0.0234083	0.0290517	0.046758	0.0782132
0.932	0.0234319	0.0290892	0.046812	0.0782973
0.933	0.0234571	0.0291174	0.0468617	0.0783788
0.934	0.0234847	0.0291454	0.0469086	0.078458
0.935	0.0235091	0.0291819	0.0469646	0.0785411
0.936	0.0235355	0.0292151	0.0470179	0.0786282
0.937	0.0235643	0.0292474	0.0470729	0.0787118
0.938	0.0235906	0.029282	0.0471176	0.0788027
0.939	0.0236222	0.0293055	0.0471696	0.0788872
0.94	0.0236511	0.029336	0.0472145	0.0789651
0.941	0.0236829	0.0293659	0.0472669	0.079056
0.942	0.02371	0.029392	0.0473178	0.0791388
0.943	0.0237324	0.0294216	0.0473694	0.079225
0.944	0.0237604	0.029456	0.0474082	0.0793071
0.945	0.0237844	0.0294822	0.0474639	0.0794017
0.946	0.0238127	0.0295083	0.0475161	0.0794904
0.947	0.0238345	0.0295388	0.0475757	0.0795655
0.948	0.0238616	0.0295694	0.0476191	0.0796573
0.949	0.0238914	0.0296068	0.0476591	0.0797408
0.95	0.0239203	0.0296397	0.0477073	0.0798168
0.951	0.0239494	0.029668	0.0477535	0.0798963
0.952	0.0239711	0.0296982	0.0478061	0.0799737
0.953	0.0239954	0.0297317	0.0478488	0.0800587
0.954	0.0240232	0.0297656	0.0479012	0.0801453
0.955	0.0240539	0.0297983	0.0479457	0.080226
0.956	0.0240768	0.0298295	0.0479922	0.0803183
0.957	0.0241007	0.0298627	0.0480426	0.0804055
0.958	0.0241271	0.0298923	0.0480885	0.0804881
0.959	0.0241538	0.029915	0.0481383	0.0805748
0.96	0.024181	0.0299469	0.0481883	0.0806578
0.961	0.0242077	0.0299745	0.0482411	0.0807362
0.962	0.0242276	0.0300112	0.0482919	0.0808217
0.963	0.0242525	0.0300439	0.0483544	0.0809032
0.964	0.0242779	0.0300771	0.048405	0.0809845
0.965	0.0243009	0.0301131	0.0484445	0.0810633
0.966	0.0243302	0.0301475	0.0484965	0.0811549
0.967	0.0243505	0.0301828	0.0485509	0.0812324
0.968	0.0243712	0.0302127	0.0486028	0.0813109
0.969	0.0243911	0.0302409	0.0486485	0.0814031
0.97	0.0244156	0.0302692	0.0486977	0.0814828
0.971	0.0244339	0.0302956	0.0487493	0.0815775
0.972	0.0244608	0.0303259	0.0488076	0.0816656
0.973	0.0244877	0.0303557	0.0488543	0.0817505
0.974	0.0245199	0.0303881	0.0489037	0.0818352
0.975	0.0245413	0.030414	0.0489552	0.0819234
0.976	0.0245596	0.0304473	0.0490084	0.0820163
0.977	0.0245873	0.0304783	0.0490554	0.082101
0.978	0.0246099	0.0305069	0.0491034	0.0821868
0.979	0.0246331	0.0305384	0.0491561	0.0822649
0.98	0.0246583	0.0305681	0.0492017	0.082341
0.981	0.0246851	0.0305988	0.0492613	0.0824253
0.982	0.0247191	0.0306305	0.0493135	0.0824964
0.983	0.0247456	0.0306639	0.0493668	0.0825793
0.984	0.0247726	0.0306959	0.0494172	0.0826665
0.985	0.0247952	0.0307306	0.0494769	0.0827629
0.986	0.0248243	0.0307611	0.0495222	0.0828466
0.987	0.0248602	0.030796	0.0495688	0.0829289
0.988	0.024888	0.0308283	0.0496145	0.0830102
0.989	0.024916	0.0308594	0.0496645	0.0831012
0.99	0.0249408	0.0308918	0.0497167	0.0831772
0.991	0.02497	0.0309249	0.0497694	0.0832581
0.992	0.0249971	0.030946	0.0498179	0.0833437
0.993	0.0250205	0.0309705	0.0498638	0.0834251
0.994	0.0250469	0.0310072	0.0499187	0.0835012
0.995	0.0250665	0.0310348	0.0499728	0.0835813
0.996	0.0250926	0.0310659	0.0500268	0.083669
0.997	0.0251239	0.0310965	0.0500926	0.0837647
0.998	0.0251518	0.0311244	0.0501427	0.0838605
0.999	0.0251729	0.0311576	0.0501994	0.0839537
1	0.025196	0.0311937	0.0502525	0.0840328
1.001	0.0252214	0.0312196	0.0503047	0.0841203
1.002	0.0252466	0.0312489	0.0503526	0.084212
1.003	0.025277	0.0312805	0.0504108	0.0842981
1.004	0.025308	0.0313156	0.0504659	0.0843943
1.005	0.0253337	0.0313456	0.0505181	0.084477
1.006	0.0253636	0.0313786	0.0505712	0.0845534
1.007	0.0253936	0.0314138	0.050619	0.0846336
1.008	0.025422	0.0314456	0.0506737	0.0847263
1.009	0.0254506	0.0314736	0.050723	0.0848098
1.01	0.0254702	0.0315046	0.0507713	0.0848942
1.011	0.0254956	0.0315376	0.0508268	0.0849882
1.012	0.025516	0.0315717	0.0508785	0.0850602
1.013	0.0255363	0.0315946	0.050923	0.0851447
1.014	0.0255573	0.0316291	0.0509635	0.0852171
1.015	0.0255824	0.0316596	0.0510102	0.0852968
1.016	0.0256051	0.0316869	0.051067	0.0853806
1.017	0.0256274	0.0317194	0.0511148	0.085478
1.018	0.0256541	0.0317464	0.0511688	0.0855646
1.019	0.0256806	0.0317768	0.0512224	0.0856611
1.02	0.0257107	0.0318045	0.0512777	0.0857408
1.021	0.025733	0.03184	0.0513255	0.0858302
1.022	0.0257612	0.0318752	0.0513877	0.0859056
1.023	0.0257817	0.0319145	0.0514291	0.0859821
1.024	0.0258091	0.0319459	0.0514805	0.0860658
1.025	0.025837	0.0319818	0.0515334	0.0861388
1.026	0.0258638	0.0320108	0.0515805	0.08622
1.027	0.0258912	0.0320454	0.0516352	0.0862946
1.028	0.0259135	0.0320768	0.0516873	0.0863651
1.029	0.0259414	0.0321107	0.0517296	0.0864446
1.03	0.025971	0.0321413	0.0517777	0.0865344
1.031	0.025999	0.0321737	0.0518305	0.0866139
1.032	0.0260237	0.0322046	0.0518854	0.0867079
1.033	0.0260442	0.0322369	0.0519383	0.086784
1.034	0.0260727	0.0322706	0.0519856	0.0868855
1.035	0.0260946	0.0322987	0.0520372	0.0869673
1.036	0.0261136	0.03233	0.0520847	0.0870566
1.037	0.0261444	0.0323576	0.0521349	0.0871405
1.038	0.0261671	0.0323863	0.0521772	0.0872309
1.039	0.0261931	0.0324207	0.052226	0.0873179
1.04	0.026223	0.032464	0.0522733	0.0874067
1.041	0.0262516	0.0324967	0.0523242	0.087488
1.042	0.0262722	0.0325314	0.0523706	0.0875618
1.043	0.0262967	0.0325698	0.0524214	0.0876467
1.044	0.0263253	0.0325997	0.0524814	0.0877308
1.045	0.0263513	0.0326332	0.0525263	0.087811
1.046	0.0263774	0.0326675	0.0525757	0.0878907
1.047	0.0264041	0.0326979	0.0526189	0.0879817
1.048	0.0264263	0.0327285	0.0526723	0.0880575
1.049	0.0264565	0.0327599	0.0527217	0.088148
1.05	0.0264853	0.0327973	0.0527687	0.0882419
1.051	0.0265098	0.032836	0.0528221	0.0883237
1.052	0.0265335	0.0328628	0.0528789	0.0884131
1.053	0.026558	0.0328911	0.0529278	0.0885007
1.054	0.0265827	0.0329201	0.0529761	0.0885758
1.055	0.0266073	0.0329504	0.053026	0.0886597
1.056	0.0266346	0.0329839	0.0530817	0.0887448
1.057	0.0266596	0.033012	0.0531326	0.0888347
1.058	0.0266776	0.033037	0.053185	0.0889249
1.059	0.0267028	0.0330688	0.0532382	0.0890101
1.06	0.026729	0.0330969	0.0532938	0.0890926
1.061	0.0267561	0.0331205	0.0533434	0.0891787
1.062	0.0267806	0.0331514	0.0533945	0.089254
1.063	0.0268001	0.0331795	0.0534471	0.0893412
1.064	0.0268271	0.0332109	0.0534925	0.0894335
1.065	0.0268578	0.0332419	0.0535358	0.0895134
1.066	0.0268833	0.0332701	0.0535787	0.0895992
1.067	0.0269087	0.0333045	0.0536384	0.0896909
1.068	0.0269315	0.0333346	0.0536865	0.0897704
1.069	0.0269554	0.033358	0.0537383	0.0898463
1.07	0.0269797	0.0333855	0.0537919	0.0899393
1.071	0.0270007	0.0334193	0.0538445	0.0900121
1.072	0.0270288	0.0334482	0.053891	0.0900994
1.073	0.0270543	0.0334812	0.0539452	0.0901913
1.074	0.0270826	0.0335099	0.0539939	0.0902881
1.075	0.0271092	0.0335416	0.0540431	0.0903703
1.076	0.0271347	0.0335728	0.0541055	0.0904616
1.077	0.0271604	0.0335977	0.054158	0.0905465
1.078	0.0271827	0.033627	0.0542069	0.0906229
1.079	0.0272032	0.0336514	0.0542478	0.090715
1.08	0.0272324	0.0336794	0.0542984	0.0907872
1.081	0.0272561	0.0337131	0.0543445	0.0908659
1.082	0.02728	0.0337414	0.0543977	0.0909616
1.083	0.0273071	0.033776	0.0544419	0.091052
1.084	0.0273306	0.0338131	0.0544972	0.0911419
1.085	0.0273563	0.0338451	0.0545488	0.0912384
1.086	0.027383	0.0338714	0.0546046	0.0913174
1.087	0.0274073	0.0339031	0.0546457	0.0914051
1.088	0.0274284	0.0339307	0.0547004	0.0914946
1.089	0.0274537	0.0339604	0.0547547	0.0915704
1.09	0.0274802	0.0339897	0.0548059	0.0916643
1.091	0.0275112	0.0340286	0.0548571	0.0917525
1.092	0.0275315	0.0340612	0.0549125	0.0918389
1.093	0.0275548	0.034089	0.0549656	0.0919347
1.094	0.0275746	0.0341172	0.0550137	0.0920075
1.095	0.0275955	0.0341492	0.0550678	0.0920891
1.096	0.0276169	0.0341738	0.0551139	0.0921745
1.097	0.0276387	0.0342119	0.0551646	0.0922458
1.098	0.0276643	0.0342357	0.0552252	0.0923312
1.099	0.0276872	0.0342689	0.0552664	0.0924244
1.1	0.0277181	0.0343051	0.0553131	0.0925069
1.101	0.0277429	0.0343397	0.0553683	0.0925875
1.102	0.0277754	0.0343583	0.0554145	0.0926689
1.103	0.0278005	0.0343912	0.0554584	0.09275
1.104	0.0278247	0.034427	0.0555047	0.0928366
1.105	0.0278563	0.0344635	0.0555531	0.0929208
1.106	0.0278833	0.0344992	0.0555992	0.093009
1.107	0.0279117	0.0345191	0.0556437	0.0930938
1.108	0.0279375	0.034552	0.055704	0.0931787
1.109	0.0279581	0.0345856	0.0557553	0.0932663
1.11	0.0279909	0.0346107	0.0558125	0.0933495
1.111	0.0280172	0.0346439	0.0558646	0.0934356
1.112	0.028054	0.0346807	0.0559184	0.0935219
1.113	0.0280779	0.0347127	0.0559685	0.0936038
1.114	0.0281024	0.034745	0.0560196	0.0936893
1.115	0.0281267	0.034775	0.056058	0.0937886
1.116	0.0281503	0.0348033	0.0561035	0.0938804
1.117	0.0281747	0.034838	0.0561588	0.0939566
1.118	0.0281977	0.0348743	0.056204	0.0940533
1.119	0.0282202	0.0349107	0.0562545	0.094131
1.12	0.0282462	0.0349428	0.0563101	0.0942189
1.121	0.0282744	0.0349738	0.0563547	0.0943077
1.122	0.0283037	0.0350041	0.0564066	0.0943973
1.123	0.0283285	0.0350378	0.0564562	0.0944772
1.124	0.0283517	0.0350695	0.0565011	0.0945617
1.125	0.028372	0.0351027	0.056553	0.0946504
1.126	0.0283931	0.0351397	0.0566055	0.0947237
1.127	0.0284193	0.0351659	0.0566564	0.0948105
1.128	0.0284354	0.0352001	0.0566986	0.094902
1.129	0.0284611	0.035235	0.0567495	0.0949974
1.13	0.0284878	0.0352686	0.0567937	0.0950612
1.131	0.0285161	0.035304	0.0568512	0.0951484
1.132	0.028541	0.0353281	0.0569086	0.0952235
1.133	0.028569	0.035367	0.0569596	0.0953123
1.134	0.0285998	0.035399	0.0570085	0.0953955
1.135	0.0286188	0.0354324	0.0570528	0.0954823
1.136	0.0286424	0.0354633	0.0570958	0.0955605
1.137	0.0286647	0.0354919	0.0571433	0.0956481
1.138	0.0286854	0.0355253	0.0571915	0.0957357
1.139	0.0287008	0.035559	0.0572462	0.0958144
1.14	0.0287319	0.0355898	0.0573029	0.095902
1.141	0.0287476	0.0356166	0.0573537	0.095983
1.142	0.0287744	0.0356459	0.0574073	0.0960709
1.143	0.0288012	0.035677	0.0574571	0.0961542
1.144	0.0288257	0.035706	0.0575094	0.0962443
1.145	0.0288519	0.0357354	0.0575615	0.0963284
1.146	0.0288763	0.035765	0.0576163	0.0964135
1.147	0.0288955	0.0357966	0.0576625	0.0964957
1.148	0.028914	0.0358272	0.0577189	0.0965659
1.149	0.0289302	0.035863	0.0577786	0.0966503
1.15	0.0289519	0.0358914	0.0578303	0.0967421
1.151	0.0289758	0.0359177	0.0578807	0.0968187
1.152	0.0290027	0.0359421	0.0579312	0.0968993
1.153	0.0290299	0.0359709	0.0579889	0.0969745
1.154	0.0290605	0.0360037	0.0580413	0.0970576
1.155	0.0290902	0.036039	0.0580887	0.0971432
1.156	0.0291169	0.0360725	0.0581317	0.0972226
1.157	0.0291379	0.0360968	0.0581839	0.097308
1.158	0.0291582	0.0361251	0.0582362	0.0973896
1.159	0.0291901	0.0361584	0.0582878	0.0974744
1.16	0.0292172	0.0361899	0.058342	0.097558
1.161	0.0292414	0.0362181	0.0583914	0.0976541
1.162	0.0292691	0.0362465	0.0584374	0.0977437
1.163	0.0292975	0.0362773	0.0584904	0.0978275
1.164	0.0293191	0.0363167	0.0585495	0.0979239
1.165	0.0293484	0.0363416	0.0585958	0.0979912
1.166	0.0293767	0.0363765	0.0586455	0.0980655
1.167	0.0294036	0.0364142	0.0586987	0.0981539
1.168	0.0294292	0.0364529	0.0587527	0.0982524
1.169	0.0294561	0.0364832	0.0588047	0.0983407
1.17	0.029489	0.0365153	0.058858	0.0984302
1.171	0.0295101	0.0365462	0.0589053	0.0985118
1.172	0.0295356	0.0365784	0.058954	0.0985956
1.173	0.0295604	0.0366117	0.0590041	0.0986923
1.174	0.0295814	0.0366467	0.059049	0.0987761
1.175	0.0296115	0.0366793	0.0590972	0.0988524
1.176	0.029642	0.0367092	0.0591559	0.0989455
1.177	0.0296641	0.0367359	0.0592176	0.099029
1.178	0.0296944	0.0367657	0.0592664	0.0991124
1.179	0.0297135	0.0367924	0.0593146	0.0991884
1.18	0.0297409	0.0368163	0.0593662	0.0992747
1.181	0.029762	0.0368504	0.0594156	0.0993542
1.182	0.029779	0.0368796	0.0594652	0.0994369
1.183	0.0298053	0.0369183	0.0595195	0.0995243
1.184	0.0298244	0.0369529	0.0595757	0.0995903
1.185	0.0298462	0.036984	0.0596195	0.099672
1.186	0.0298686	0.0370184	0.0596685	0.0997561
1.187	0.0298938	0.0370537	0.0597169	0.0998388
1.188	0.0299232	0.037087	0.059767	0.0999149
1.189	0.0299428	0.0371175	0.0598164	0.0999913
1.19	0.0299664	0.0371473	0.0598686	0.100076
1.191	0.029993	0.0371785	0.0599228	0.100171
1.192	0.0300181	0.0372102	0.0599772	0.10025
1.193	0.0300448	0.0372369	0.0600281	0.100332
1.194	0.0300743	0.0372639	0.0600775	0.10042
1.195	0.0300992	0.0372917	0.0601286	0.1005
1.196	0.0301186	0.0373201	0.0601873	0.100577
1.197	0.0301437	0.0373518	0.0602404	0.100662
1.198	0.0301714	0.0373841	0.0602913	0.100739
1.199	0.0301992	0.0374107	0.0603465	0.100817
1.2	0.030231	0.0374424	0.0603983	0.10092
1.201	0.0302614	0.0374745	0.060444	0.101003
1.202	0.0302897	0.0375037	0.0604942	0.101094
1.203	0.030314	0.0375336	0.0605375	0.101177
1.204	0.0303387	0.0375687	0.0605883	0.10126
1.205	0.0303656	0.0375993	0.0606407	0.101342
1.206	0.0303914	0.0376333	0.0606945	0.101421
1.207	0.0304139	0.0376637	0.0607423	0.101501
1.208	0.030443	0.0376986	0.060795	0.101589
1.209	0.0304691	0.0377272	0.0608367	0.101674
1.21	0.0304928	0.0377639	0.0608938	0.101758
1.211	0.0305181	0.0377983	0.0609447	0.101838
1.212	0.0305432	0.0378204	0.061	0.101916
1.213	0.0305638	0.0378556	0.0610464	0.101995
1.214	0.0305863	0.037886	0.0610912	0.102073
1.215	0.0306083	0.0379109	0.0611363	0.102153
1.216	0.0306345	0.0379396	0.0611937	0.102234
1.217	0.0306581	0.0379694	0.0612502	0.102323
1.218	0.03068	0.0380098	0.0612977	0.102397
1.219	0.0307087	0.0380377	0.0613436	0.102481
1.22	0.0307344	0.0380727	0.0613953	0.102557
1.221	0.0307576	0.0381084	0.0614404	0.102634
1.222	0.0307829	0.0381354	0.0614975	0.102722
1.223	0.030806	0.0381661	0.0615479	0.102797
1.224	0.0308327	0.0381993	0.061597	0.102874
1.225	0.0308594	0.0382252	0.0616505	0.102954
1.226	0.0308843	0.0382555	0.0616974	0.103036
1.227	0.0309077	0.0382836	0.0617466	0.10312
1.228	0.0309305	0.0383183	0.0617912	0.103199
1.229	0.0309531	0.0383437	0.061844	0.10327
1.23	0.0309804	0.0383794	0.061896	0.103356
1.231	0.0310048	0.0384146	0.0619454	0.103445
1.232	0.0310286	0.0384472	0.0619904	0.103534
1.233	0.0310557	0.038484	0.062037	0.103616
1.234	0.0310891	0.038511	0.062086	0.103704
1.235	0.0311117	0.0385371	0.0621298	0.1038
1.236	0.0311301	0.0385646	0.0621803	0.103879
1.237	0.0311588	0.0385965	0.0622223	0.103962
1.238	0.0311793	0.0386267	0.0622744	0.104052
1.239	0.0312038	0.0386593	0.0623272	0.104142
1.24	0.0312283	0.0386889	0.0623779	0.104229
1.241	0.0312531	0.0387205	0.0624254	0.104305
1.242	0.0312768	0.0387486	0.062473	0.104382
1.243	0.0312987	0.0387752	0.0625361	0.104478
1.244	0.0313227	0.0388034	0.0625831	0.104559
1.245	0.0313503	0.0388315	0.0626267	0.10465
1.246	0.0313729	0.0388674	0.0626863	0.104738
1.247	0.0313996	0.038903	0.0627256	0.104822
1.248	0.0314235	0.0389285	0.0627776	0.104907
1.249	0.0314425	0.0389598	0.0628241	0.104996
1.25	0.0314716	0.0389867	0.0628777	0.105076
1.251	0.0314961	0.0390186	0.0629248	0.105155
1.252	0.0315302	0.0390526	0.0629831	0.105232
1.253	0.0315578	0.0390884	0.0630336	0.105312
1.254	0.0315856	0.0391228	0.0630816	0.105387
1.255	0.031608	0.0391567	0.0631272	0.105478
1.256	0.0316288	0.0391954	0.0631829	0.10557
1.257	0.0316494	0.039221	0.0632354	0.105656
1.258	0.0316699	0.0392492	0.0632811	0.10574
1.259	0.0316969	0.039285	0.0633318	0.105831
1.26	0.0317199	0.0393168	0.0633766	0.105913
1.261	0.0317488	0.0393455	0.0634322	0.105995
1.262	0.0317778	0.0393767	0.0634888	0.106083
1.263	0.0318028	0.0394107	0.0635361	0.106172
1.264	0.0318292	0.0394382	0.0635927	0.106263
1.265	0.0318518	0.0394687	0.0636497	0.106347
1.266	0.0318746	0.0394953	0.0636966	0.106435
1.267	0.0319004	0.0395254	0.0637468	0.106513
1.268	0.0319307	0.0395615	0.0637928	0.106584
1.269	0.0319507	0.039598	0.0638411	0.106664
1.27	0.0319731	0.0396278	0.0638872	0.106758
1.271	0.0320004	0.0396571	0.0639511	0.10683
1.272	0.0320287	0.039687	0.0639967	0.10692
1.273	0.0320508	0.03972	0.0640416	0.10701
1.274	0.0320778	0.0397621	0.0640934	0.107093
1.275	0.0321042	0.0397929	0.0641445	0.107181
1.276	0.0321248	0.0398247	0.064196	0.107269
1.277	0.0321552	0.0398575	0.064244	0.107355
1.278	0.0321848	0.0398888	0.0642927	0.107443
1.279	0.0322092	0.0399146	0.0643445	0.107521
1.28	0.032234	0.0399418	0.0643961	0.107605
1.281	0.03226	0.0399747	0.0644499	0.107694
1.282	0.0322883	0.0400105	0.0645026	0.107784
1.283	0.0323111	0.040042	0.0645525	0.107862
1.284	0.0323313	0.0400758	0.0645933	0.107932
1.285	0.0323587	0.0401094	0.0646528	0.108017
1.286	0.0323747	0.0401387	0.0646999	0.10811
1.287	0.0324042	0.0401692	0.0647473	0.108188
1.288	0.0324315	0.0402035	0.0648011	0.108265
1.289	0.0324583	0.0402391	0.0648538	0.108347
1.29	0.0324883	0.040274	0.0649049	0.10843
1.291	0.0325157	0.0403027	0.0649619	0.108521
1.292	0.0325435	0.0403335	0.0650136	0.108613
1.293	0.0325647	0.0403572	0.0650587	0.108706
1.294	0.0325866	0.040385	0.0651104	0.10879
1.295	0.0326119	0.0404203	0.065168	0.108878
1.296	0.0326348	0.0404515	0.0652267	0.108966
1.297	0.0326537	0.0404924	0.0652865	0.109043
1.298	0.0326844	0.0405283	0.065339	0.109133
1.299	0.0327048	0.0405567	0.0653865	0.109213
1.3	0.0327327	0.0405882	0.0654327	0.109298
1.301	0.0327497	0.0406216	0.0654747	0.109376
1.302	0.0327784	0.0406512	0.0655277	0.109461
1.303	0.0328005	0.0406834	0.065576	0.109559
1.304	0.0328295	0.040711	0.0656337	0.109646
1.305	0.032852	0.0407413	0.0656857	0.109733
1.306	0.0328804	0.0407741	0.0657312	0.109822
1.307	0.032907	0.0408093	0.0657754	0.109905
1.308	0.0329326	0.0408406	0.0658248	0.109997
1.309	0.0329562	0.0408597	0.0658669	0.110087
1.31	0.0329779	0.0408917	0.0659168	0.110171
1.311	0.0330062	0.040925	0.0659692	0.11025
1.312	0.0330332	0.0409503	0.066014	0.110333
1.313	0.0330607	0.0409812	0.0660614	0.110409
1.314	0.0330896	0.0410157	0.0661105	0.11049
1.315	0.0331093	0.0410447	0.0661557	0.110566
1.316	0.033129	0.0410771	0.0662032	0.11064
1.317	0.0331481	0.0411094	0.0662543	0.110724
1.318	0.0331718	0.0411449	0.0663054	0.110819
1.319	0.0331924	0.0411774	0.0663517	0.1109
1.32	0.0332126	0.0412095	0.0664091	0.110978
1.321	0.0332432	0.0412355	0.0664445	0.111065
1.322	0.0332672	0.0412695	0.0664884	0.111161
1.323	0.0332874	0.0412903	0.0665362	0.111251
1.324	0.0333178	0.0413227	0.0665837	0.111344
1.325	0.0333415	0.0413555	0.0666334	0.111427
1.326	0.0333634	0.0413912	0.0666773	0.111516
1.327	0.0333906	0.0414257	0.0667235	0.111598
1.328	0.0334153	0.04146	0.0667816	0.111679
1.329	0.0334369	0.0414901	0.066839	0.111756
1.33	0.0334585	0.0415196	0.0668967	0.111851
1.331	0.033485	0.0415558	0.0669484	0.111922
1.332	0.0335107	0.0415913	0.0670016	0.111997
1.333	0.0335371	0.0416283	0.0670585	0.112078
1.334	0.0335606	0.0416626	0.0671199	0.112171
1.335	0.0335866	0.0417007	0.0671695	0.112243
1.336	0.0336115	0.0417365	0.0672168	0.112328
1.337	0.0336346	0.041773	0.0672741	0.112416
1.338	0.0336622	0.0418096	0.0673345	0.11251
1.339	0.0336846	0.0418416	0.0673891	0.112593
1.34	0.0337083	0.0418755	0.0674389	0.112682
1.341	0.0337335	0.0419149	0.0674954	0.112765
1.342	0.0337634	0.0419464	0.0675435	0.112842
1.343	0.0337903	0.0419868	0.067593	0.112926
1.344	0.0338171	0.0420164	0.0676459	0.113005
1.345	0.0338423	0.0420473	0.0677026	0.113094
1.346	0.0338617	0.0420799	0.0677488	0.113169
1.347	0.033886	0.0421105	0.0678034	0.113251
1.348	0.033909	0.0421406	0.0678585	0.113337
1.349	0.0339358	0.0421693	0.0679104	0.11342
1.35	0.0339597	0.0422039	0.0679613	0.113505
1.351	0.0339855	0.0422363	0.0680164	0.11358
1.352	0.0340083	0.0422651	0.0680667	0.113662
1.353	0.0340279	0.0422987	0.0681151	0.113743
1.354	0.0340519	0.0423291	0.0681613	0.113823
1.355	0.0340775	0.0423555	0.0682124	0.113903
1.356	0.0341052	0.0423881	0.0682645	0.113993
1.357	0.0341327	0.0424118	0.0683173	0.114075
1.358	0.0341634	0.0424473	0.0683642	0.114156
1.359	0.0341835	0.0424808	0.0684162	0.114231
1.36	0.0342154	0.0425178	0.0684656	0.114313
1.361	0.0342395	0.0425554	0.0685241	0.114396
1.362	0.0342644	0.042585	0.0685675	0.114478
1.363	0.0342916	0.0426155	0.0686178	0.114562
1.364	0.0343195	0.0426469	0.0686576	0.114655
1.365	0.0343431	0.0426836	0.0687071	0.114742
1.366	0.0343651	0.0427194	0.0687633	0.114831
1.367	0.0343919	0.0427539	0.0688157	0.114915
1.368	0.0344163	0.042784	0.068857	0.115013
1.369	0.0344387	0.0428127	0.0689149	0.115108
1.37	0.034459	0.0428433	0.0689688	0.115196
1.371	0.0344868	0.0428768	0.069023	0.115284
1.372	0.03451	0.0429114	0.0690778	0.115368
1.373	0.0345394	0.0429402	0.0691321	0.115451
1.374	0.0345645	0.0429723	0.0691735	0.115536
1.375	0.0345926	0.0430072	0.0692251	0.115629
1.376	0.0346209	0.0430419	0.0692711	0.115726
1.377	0.0346484	0.0430686	0.0693193	0.115807
1.378	0.0346687	0.0431052	0.0693758	0.115898
1.379	0.0346969	0.0431315	0.069429	0.115986
1.38	0.0347234	0.043156	0.0694822	0.116065
1.381	0.0347499	0.0431905	0.0695373	0.116152
1.382	0.0347765	0.0432293	0.0695919	0.11623
1.383	0.0348012	0.0432584	0.0696378	0.116317
1.384	0.0348248	0.0432909	0.0696824	0.116389
1.385	0.0348482	0.0433211	0.0697318	0.11647
1.386	0.0348753	0.0433541	0.0697822	0.116573
1.387	0.0348965	0.0433823	0.0698296	0.116656
1.388	0.0349189	0.0434102	0.0698831	0.116733
1.389	0.0349442	0.0434315	0.0699318	0.11681
1.39	0.034977	0.0434592	0.0699884	0.11689
1.391	0.0350099	0.0434942	0.0700413	0.116967
1.392	0.0350301	0.0435248	0.0700918	0.117051
1.393	0.0350543	0.0435564	0.0701348	0.117132
1.394	0.0350742	0.0435854	0.0701808	0.117224
1.395	0.0351024	0.0436198	0.0702331	0.117311
1.396	0.0351271	0.0436563	0.0702781	0.11739
1.397	0.035152	0.0436899	0.0703288	0.117486
1.398	0.0351819	0.043717	0.0703752	0.117573
1.399	0.0352082	0.0437491	0.0704256	0.117666
1.4	0.0352316	0.043782	0.0704845	0.117747
1.401	0.0352609	0.0438126	0.0705223	0.117835
1.402	0.0352861	0.0438443	0.0705716	0.117927
1.403	0.0353144	0.0438759	0.0706166	0.11801
1.404	0.0353377	0.0439064	0.0706632	0.118088
1.405	0.0353615	0.0439367	0.070719	0.118175
1.406	0.0353877	0.0439656	0.0707725	0.118264
1.407	0.0354154	0.0439942	0.070823	0.118349
1.408	0.0354447	0.0440262	0.0708734	0.118442
1.409	0.0354708	0.0440582	0.0709226	0.118531
1.41	0.0354974	0.0440905	0.0709668	0.118609
1.411	0.0355241	0.044126	0.071019	0.118695
1.412	0.0355503	0.0441497	0.0710625	0.11878
1.413	0.035574	0.044182	0.0711113	0.118868
1.414	0.0356026	0.0442189	0.0711648	0.118949
1.415	0.0356294	0.0442511	0.071219	0.119032
1.416	0.0356506	0.0442846	0.071266	0.119114
1.417	0.0356758	0.0443206	0.0713168	0.11921
1.418	0.035704	0.0443517	0.0713628	0.119307
1.419	0.0357323	0.0443853	0.0714148	0.119393
1.42	0.0357615	0.0444207	0.0714729	0.119471
1.421	0.0357883	0.0444536	0.071531	0.119551
1.422	0.0358161	0.0444845	0.0715865	0.119637
1.423	0.0358453	0.0445144	0.0716468	0.119718
1.424	0.0358687	0.0445436	0.0716949	0.119805
1.425	0.0358888	0.0445717	0.0717447	0.119885
1.426	0.0359152	0.0445994	0.0718	0.119965
1.427	0.0359446	0.0446285	0.0718433	0.120031
1.428	0.0359695	0.0446593	0.0718857	0.120112
1.429	0.0359971	0.0446946	0.0719394	0.120193
1.43	0.0360201	0.0447272	0.0719797	0.120284
1.431	0.0360389	0.0447595	0.0720298	0.12037
1.432	0.0360707	0.0447887	0.0720869	0.12045
1.433	0.0360928	0.0448158	0.0721444	0.12053
1.434	0.0361138	0.0448559	0.072201	0.120611
1.435	0.0361351	0.0448814	0.0722503	0.120693
1.436	0.03616	0.0449124	0.0723007	0.120794
1.437	0.036186	0.0449484	0.0723529	0.12088
1.438	0.036216	0.044982	0.0724058	0.120967
1.439	0.0362432	0.0450213	0.0724544	0.121056
1.44	0.0362638	0.0450553	0.0725036	0.121145
1.441	0.0362879	0.0450892	0.0725454	0.121231
1.442	0.0363175	0.0451278	0.0726017	0.121319
1.443	0.0363411	0.0451575	0.0726526	0.121407
1.444	0.0363668	0.0451909	0.072709	0.12149
1.445	0.0363897	0.0452149	0.0727526	0.121588
1.446	0.0364114	0.0452525	0.0728118	0.121668
1.447	0.0364344	0.0452857	0.0728691	0.121761
1.448	0.0364576	0.045316	0.0729205	0.121847
1.449	0.0364831	0.0453512	0.0729699	0.121926
1.45	0.0365031	0.0453825	0.0730182	0.122026
1.451	0.0365268	0.0454188	0.0730718	0.122119
1.452	0.0365457	0.0454464	0.073124	0.122211
1.453	0.0365725	0.0454726	0.0731777	0.122298
1.454	0.0365986	0.0455085	0.0732274	0.12238
1.455	0.0366241	0.0455431	0.0732677	0.12247
1.456	0.0366515	0.0455797	0.0733163	0.122548
1.457	0.0366777	0.0456157	0.0733691	0.122631
1.458	0.0367016	0.0456428	0.0734248	0.122706
1.459	0.0367253	0.0456732	0.0734647	0.122783
1.46	0.0367523	0.0457027	0.0735154	0.122869
1.461	0.0367733	0.045733	0.0735764	0.122958
1.462	0.0368019	0.0457623	0.0736306	0.12303
1.463	0.0368316	0.0457885	0.0736789	0.123113
1.464	0.0368562	0.0458221	0.0737335	0.123218
1.465	0.0368802	0.0458509	0.0737822	0.123301
1.466	0.0369064	0.0458874	0.0738353	0.123386
1.467	0.036926	0.0459164	0.073891	0.123468
1.468	0.0369509	0.0459486	0.0739415	0.123551
1.469	0.0369795	0.0459851	0.0739875	0.123633
1.47	0.0369995	0.0460221	0.0740404	0.123719
1.471	0.0370229	0.0460531	0.0740852	0.123807
1.472	0.0370474	0.0460919	0.0741339	0.123887
1.473	0.0370779	0.046119	0.0741848	0.123968
1.474	0.0371028	0.0461469	0.0742343	0.124056
1.475	0.0371266	0.0461809	0.0742896	0.124139
1.476	0.0371561	0.0462163	0.0743418	0.124225
1.477	0.0371804	0.0462428	0.0744009	0.124306
1.478	0.037206	0.046276	0.0744547	0.124387
1.479	0.0372384	0.0463132	0.074516	0.124469
1.48	0.0372648	0.0463386	0.0745727	0.124554
1.481	0.0372927	0.0463704	0.074623	0.124635
1.482	0.0373168	0.0463996	0.0746773	0.124712
1.483	0.0373396	0.0464291	0.0747257	0.124789
1.484	0.0373627	0.0464641	0.0747888	0.124881
1.485	0.037389	0.0464951	0.07483	0.124963
1.486	0.0374065	0.0465237	0.0748825	0.12505
1.487	0.0374367	0.0465504	0.0749272	0.125122
1.488	0.0374621	0.0465804	0.0749836	0.125217
1.489	0.0374858	0.0466122	0.0750335	0.125304
1.49	0.0375094	0.0466434	0.0750807	0.125388
1.491	0.0375298	0.0466748	0.0751286	0.125473
1.492	0.037552	0.0467058	0.0751851	0.125555
1.493	0.0375788	0.0467417	0.0752324	0.125643
1.494	0.0375987	0.0467659	0.0752774	0.125735
1.495	0.0376212	0.0468008	0.0753353	0.125817
1.496	0.0376439	0.046835	0.0753808	0.125902
1.497	0.0376751	0.0468664	0.0754351	0.12598
1.498	0.0377003	0.0469028	0.0754882	0.126069
1.499	0.0377199	0.046933	0.0755403	0.126145
1.5	0.037747	0.0469597	0.0755853	0.12623
1.501	0.0377716	0.0469975	0.0756387	0.126332
1.502	0.037804	0.0470331	0.075697	0.126414
1.503	0.0378244	0.0470521	0.0757471	0.126499
1.504	0.0378489	0.0470865	0.0758012	0.126583
1.505	0.0378756	0.047115	0.0758499	0.126662
1.506	0.037898	0.0471486	0.0759075	0.12675
1.507	0.0379279	0.0471843	0.0759561	0.12683
1.508	0.0379488	0.0472143	0.0760031	0.12691
1.509	0.0379762	0.0472408	0.0760564	0.126998
1.51	0.0379968	0.0472649	0.0761064	0.12708
1.511	0.0380233	0.0472938	0.0761487	0.127161
1.512	0.0380486	0.04733	0.0761904	0.127238
1.513	0.0380727	0.0473603	0.0762412	0.127326
1.514	0.0381008	0.0473922	0.0762873	0.127409
1.515	0.0381213	0.0474313	0.0763389	0.127492
1.516	0.03815	0.0474634	0.0763904	0.127583
1.517	0.0381735	0.0474882	0.0764354	0.127677
1.518	0.0381952	0.0475181	0.076481	0.127759
1.519	0.038218	0.047545	0.0765373	0.127847
1.52	0.0382414	0.0475747	0.0765858	0.12793
1.521	0.0382647	0.0476049	0.0766402	0.128005
1.522	0.0382963	0.0476367	0.0766909	0.128095
1.523	0.0383261	0.0476711	0.0767413	0.128179
1.524	0.0383544	0.0476994	0.0767995	0.128263
1.525	0.0383789	0.0477275	0.076842	0.128346
1.526	0.0384061	0.047764	0.0768898	0.128433
1.527	0.0384334	0.0477991	0.0769301	0.128516
1.528	0.0384597	0.0478278	0.0769729	0.128595
1.529	0.0384842	0.0478534	0.077028	0.128671
1.53	0.0385124	0.0478786	0.0770833	0.128761
1.531	0.0385311	0.0479121	0.077129	0.128851
1.532	0.0385546	0.047943	0.077182	0.12894
1.533	0.0385746	0.0479693	0.0772344	0.129016
1.534	0.0385997	0.0480041	0.0772856	0.129096
1.535	0.0386282	0.0480359	0.0773383	0.129173
1.536	0.0386512	0.0480659	0.0773848	0.129253
1.537	0.0386779	0.0481005	0.0774302	0.129339
1.538	0.0387035	0.0481284	0.0774907	0.129419
1.539	0.0387265	0.0481651	0.0775364	0.129506
1.54	0.0387458	0.0482023	0.0775962	0.129591
1.541	0.0387703	0.0482415	0.0776491	0.129667
1.542	0.0387981	0.0482771	0.0776906	0.129764
1.543	0.0388241	0.0482988	0.077739	0.129836
1.544	0.0388465	0.0483191	0.0777986	0.129923
1.545	0.0388705	0.0483574	0.0778423	0.130011
1.546	0.0388999	0.0483898	0.0778929	0.130103
1.547	0.0389254	0.0484242	0.0779308	0.13018
1.548	0.0389486	0.048459	0.0779809	0.130263
1.549	0.0389781	0.0484902	0.0780339	0.130339
1.55	0.0390037	0.0485233	0.0780779	0.130414
1.551	0.0390252	0.0485552	0.078131	0.130501
1.552	0.0390508	0.0485829	0.078178	0.130587
1.553	0.0390689	0.0486185	0.0782298	0.130686
1.554	0.039092	0.0486563	0.0782741	0.13077
1.555	0.0391178	0.0486881	0.0783258	0.130859
1.556	0.039142	0.048718	0.0783783	0.130942
1.557	0.0391655	0.0487505	0.0784276	0.13103
1.558	0.0391913	0.0487809	0.0784717	0.131104
1.559	0.0392151	0.0488139	0.0785231	0.131191
1.56	0.0392409	0.0488465	0.0785717	0.131289
1.561	0.0392706	0.0488797	0.0786302	0.131369
1.562	0.0392955	0.0489139	0.0786771	0.131456
1.563	0.0393187	0.0489433	0.0787301	0.131533
1.564	0.0393455	0.0489748	0.0787836	0.131612
1.565	0.0393651	0.0490039	0.0788302	0.131701
1.566	0.0393938	0.0490324	0.0788741	0.131781
1.567	0.0394177	0.0490648	0.0789359	0.131864
1.568	0.0394443	0.0490974	0.0789829	0.131948
1.569	0.039466	0.0491316	0.0790447	0.132033
1.57	0.0394914	0.0491636	0.079094	0.13212
1.571	0.0395153	0.0492007	0.0791492	0.132207
1.572	0.0395403	0.0492361	0.0791973	0.132288
1.573	0.0395661	0.0492655	0.07925	0.132377
1.574	0.0395961	0.0492924	0.0793081	0.132452
1.575	0.0396226	0.0493262	0.0793657	0.132533
1.576	0.0396476	0.0493673	0.0794144	0.132605
1.577	0.0396773	0.0493967	0.0794657	0.132689
1.578	0.0397074	0.0494217	0.0795067	0.132772
1.579	0.0397301	0.049454	0.0795577	0.132846
1.58	0.039756	0.0494779	0.0796058	0.132942
1.581	0.0397808	0.0495137	0.0796632	0.13303
1.582	0.0398024	0.049546	0.079703	0.133117
1.583	0.0398298	0.0495747	0.07975	0.133205
1.584	0.0398566	0.0496084	0.0798021	0.133291
1.585	0.0398825	0.0496373	0.0798442	0.13337
1.586	0.0399063	0.0496695	0.0798943	0.133459
1.587	0.0399295	0.0497018	0.0799453	0.133545
1.588	0.0399542	0.0497376	0.0799941	0.133637
1.589	0.0399791	0.0497673	0.0800403	0.133724
1.59	0.0400022	0.0498023	0.0800916	0.133812
1.591	0.040031	0.0498405	0.080142	0.133903
1.592	0.0400628	0.0498718	0.0801954	0.133976
1.593	0.0400883	0.0499038	0.0802529	0.13407
1.594	0.0401137	0.0499391	0.0803054	0.134156
1.595	0.0401345	0.0499809	0.0803602	0.134239
1.596	0.040162	0.0500095	0.080406	0.134325
1.597	0.0401875	0.0500458	0.080453	0.1344
1.598	0.0402049	0.0500748	0.0805139	0.134486
1.599	0.0402314	0.050114	0.0805648	0.134572
1.6	0.0402605	0.0501454	0.0806098	0.134655
1.601	0.0402835	0.0501747	0.080655	0.134727
1.602	0.0403025	0.0502066	0.080706	0.13481
1.603	0.0403275	0.0502356	0.0807596	0.13489
1.604	0.0403535	0.0502735	0.0808029	0.13496
1.605	0.0403839	0.0503063	0.0808567	0.135032
1.606	0.0404094	0.0503454	0.0809071	0.135118
1.607	0.0404354	0.0503777	0.0809536	0.135202
1.608	0.0404658	0.0504102	0.0810026	0.135294
1.609	0.0404908	0.0504464	0.0810508	0.135386
1.61	0.0405126	0.0504833	0.0811123	0.135468
1.611	0.0405432	0.0505111	0.0811614	0.135553
1.612	0.0405708	0.0505424	0.0811974	0.135651
1.613	0.0405952	0.0505778	0.0812411	0.135727
1.614	0.0406212	0.0506088	0.081289	0.135822
1.615	0.0406419	0.0506403	0.0813447	0.135904
1.616	0.04067	0.050665	0.0814005	0.135978
1.617	0.040694	0.0507026	0.0814503	0.136059
1.618	0.0407193	0.0507369	0.0815069	0.136155
1.619	0.040749	0.0507696	0.08156	0.136237
1.62	0.040779	0.0507999	0.0816105	0.136319
1.621	0.0408068	0.0508262	0.0816582	0.136401
1.622	0.0408341	0.0508579	0.0817111	0.136483
1.623	0.0408595	0.0508903	0.0817597	0.13657
1.624	0.0408833	0.0509158	0.0818192	0.13665
1.625	0.0409102	0.0509538	0.0818669	0.136725
1.626	0.0409387	0.0509877	0.0819221	0.136813
1.627	0.0409625	0.0510157	0.0819786	0.136904
1.628	0.0409919	0.0510486	0.0820275	0.136996
1.629	0.0410153	0.0510826	0.0820881	0.137082
1.63	0.0410416	0.0511186	0.0821307	0.137174
1.631	0.0410697	0.0511458	0.0821815	0.13726
1.632	0.0410945	0.05118	0.0822273	0.137352
1.633	0.0411166	0.0512084	0.0822759	0.137436
1.634	0.0411497	0.0512442	0.0823242	0.137521
1.635	0.0411749	0.0512776	0.082371	0.137597
1.636	0.0411964	0.0513059	0.0824156	0.137671
1.637	0.041223	0.051331	0.0824664	0.137751
1.638	0.0412468	0.0513611	0.0825126	0.13784
1.639	0.0412725	0.0513973	0.0825659	0.137922
1.64	0.0412949	0.0514337	0.0826198	0.138002
1.641	0.0413193	0.0514697	0.0826744	0.138096
1.642	0.0413463	0.0515	0.0827202	0.138174
1.643	0.0413699	0.0515343	0.0827783	0.138262
1.644	0.0413968	0.0515695	0.0828281	0.138353
1.645	0.041421	0.0515991	0.0828709	0.138428
1.646	0.0414501	0.0516265	0.0829217	0.138514
1.647	0.041482	0.0516532	0.0829735	0.138602
1.648	0.0415051	0.0516836	0.0830237	0.138689
1.649	0.0415271	0.0517205	0.0830699	0.138773
1.65	0.0415493	0.0517518	0.0831149	0.138858
1.651	0.0415711	0.0517879	0.0831633	0.138947
1.652	0.0415919	0.0518196	0.0832174	0.139028
1.653	0.0416182	0.051852	0.0832767	0.139107
1.654	0.0416356	0.0518763	0.0833212	0.139195
1.655	0.0416632	0.0519111	0.0833729	0.139281
1.656	0.0416912	0.0519418	0.0834143	0.139374
1.657	0.0417235	0.0519696	0.0834658	0.139455
1.658	0.0417496	0.0519966	0.0835154	0.139542
1.659	0.0417745	0.0520301	0.083566	0.13963
1.66	0.0417959	0.052057	0.0836258	0.139706
1.661	0.0418214	0.05209	0.0836828	0.139808
1.662	0.0418435	0.052124	0.083733	0.139889
1.663	0.041866	0.0521535	0.0837926	0.139976
1.664	0.0418946	0.0521814	0.0838515	0.140057
1.665	0.0419202	0.0522138	0.0839017	0.14014
1.666	0.0419448	0.0522383	0.0839487	0.140211
1.667	0.0419676	0.0522668	0.0840055	0.140306
1.668	0.0419945	0.0523027	0.0840538	0.140388
1.669	0.042027	0.0523308	0.0841148	0.14047
1.67	0.0420498	0.0523608	0.0841636	0.140552
1.671	0.0420781	0.0523986	0.0842069	0.140641
1.672	0.0421049	0.0524339	0.0842719	0.140727
1.673	0.0421288	0.0524613	0.084331	0.140811
1.674	0.0421574	0.0524934	0.0843795	0.140896
1.675	0.0421842	0.0525187	0.0844235	0.140978
1.676	0.0422125	0.0525521	0.0844683	0.141067
1.677	0.0422408	0.0525814	0.0845171	0.141146
1.678	0.0422709	0.0526143	0.0845638	0.141232
1.679	0.0422962	0.0526471	0.0846194	0.141305
1.68	0.0423206	0.0526771	0.0846745	0.141391
1.681	0.0423432	0.0527099	0.0847275	0.141474
1.682	0.0423682	0.0527455	0.0847787	0.141565
1.683	0.0423884	0.0527814	0.0848248	0.141648
1.684	0.0424088	0.0528176	0.0848815	0.141729
1.685	0.0424336	0.0528545	0.0849362	0.141804
1.686	0.0424643	0.0528812	0.0849777	0.141879
1.687	0.0424847	0.0529101	0.0850267	0.141967
1.688	0.042508	0.0529406	0.0850782	0.142057
1.689	0.0425309	0.0529745	0.0851236	0.142144
1.69	0.0425531	0.0530051	0.0851708	0.14223
1.691	0.0425768	0.0530371	0.0852244	0.142305
1.692	0.0425986	0.0530712	0.0852716	0.14239
1.693	0.0426216	0.0531053	0.0853205	0.14247
1.694	0.0426523	0.0531422	0.0853808	0.142552
1.695	0.0426787	0.0531689	0.0854361	0.142645
1.696	0.0427036	0.0532014	0.085487	0.14273
1.697	0.0427226	0.0532353	0.0855431	0.14282
1.698	0.0427468	0.0532644	0.085601	0.14289
1.699	0.0427687	0.0532915	0.0856539	0.142978
1.7	0.0427949	0.0533285	0.0857001	0.14306
1.701	0.0428274	0.0533606	0.0857489	0.143147
1.702	0.0428497	0.0533945	0.0858015	0.143232
1.703	0.0428704	0.0534249	0.0858487	0.143318
1.704	0.0428915	0.0534529	0.0858932	0.143403
1.705	0.0429204	0.0534865	0.0859397	0.143496
1.706	0.0429508	0.0535173	0.0859855	0.143582
1.707	0.0429725	0.053546	0.0860336	0.143663
1.708	0.0429995	0.0535782	0.0860781	0.143739
1.709	0.0430235	0.0536017	0.0861241	0.143824
1.71	0.0430509	0.0536385	0.0861723	0.143913
1.711	0.043074	0.0536693	0.0862193	0.143988
1.712	0.043096	0.0537008	0.0862596	0.144067
1.713	0.0431162	0.0537354	0.0863052	0.144156
1.714	0.0431383	0.0537622	0.0863552	0.144249
1.715	0.0431586	0.0537902	0.0864022	0.144336
1.716	0.0431815	0.0538208	0.0864572	0.144416
1.717	0.0432077	0.0538577	0.0865125	0.144498
1.718	0.0432297	0.0538793	0.0865595	0.144571
1.719	0.0432536	0.0539094	0.0866107	0.144651
1.72	0.0432771	0.0539413	0.0866641	0.144741
1.721	0.0433015	0.0539755	0.0867182	0.144824
1.722	0.04333	0.0540119	0.0867652	0.144896
1.723	0.0433504	0.054045	0.086829	0.144979
1.724	0.0433801	0.0540745	0.086877	0.145068
1.725	0.0434078	0.0541072	0.086925	0.145136
1.726	0.0434311	0.0541352	0.0869784	0.145224
1.727	0.0434563	0.0541649	0.0870267	0.145305
1.728	0.043485	0.0541968	0.0870761	0.145383
1.729	0.0435093	0.0542265	0.0871358	0.145478
1.73	0.0435408	0.0542598	0.0871881	0.145559
1.731	0.0435671	0.0542923	0.0872371	0.145641
1.732	0.0435931	0.0543145	0.0872902	0.145726
1.733	0.0436162	0.0543421	0.0873457	0.145813
1.734	0.0436405	0.0543789	0.0873884	0.145908
1.735	0.0436703	0.0544094	0.0874446	0.145983
1.736	0.0436986	0.0544405	0.0874865	0.146075
1.737	0.0437229	0.0544764	0.087528	0.14616
1.738	0.0437443	0.0545096	0.0875789	0.146254
1.739	0.0437707	0.054536	0.0876333	0.146335
1.74	0.0437948	0.0545685	0.0876831	0.146414
1.741	0.0438214	0.0546001	0.0877272	0.146492
1.742	0.0438457	0.054635	0.0877801	0.146583
1.743	0.0438729	0.0546678	0.0878283	0.146661
1.744	0.0438991	0.0546967	0.0878792	0.146744
1.745	0.0439241	0.0547291	0.0879357	0.146817
1.746	0.0439521	0.0547645	0.0879783	0.146896
1.747	0.0439777	0.0547885	0.0880342	0.146992
1.748	0.0440006	0.054824	0.0880836	0.147064
1.749	0.0440215	0.0548574	0.0881396	0.14715
1.75	0.0440441	0.0548928	0.088195	0.147236
1.751	0.0440627	0.0549245	0.0882465	0.147321
1.752	0.0440837	0.0549566	0.0882944	0.1474
1.753	0.0441069	0.0549848	0.0883498	0.147485
1.754	0.0441307	0.055017	0.088404	0.147572
1.755	0.0441539	0.0550475	0.0884535	0.14765
1.756	0.0441792	0.0550821	0.0884976	0.14774
1.757	0.0442002	0.0551216	0.0885429	0.14782
1.758	0.0442225	0.0551492	0.0885969	0.147904
1.759	0.0442468	0.0551786	0.0886519	0.147983
1.76	0.0442761	0.055206	0.0886998	0.148057
1.761	0.0443039	0.0552421	0.0887509	0.148147
1.762	0.0443363	0.0552743	0.088802	0.148229
1.763	0.0443576	0.0553009	0.0888597	0.148319
1.764	0.0443871	0.0553299	0.0889062	0.148402
1.765	0.0444093	0.0553573	0.0889576	0.148481
1.766	0.0444293	0.0553838	0.0890101	0.14857
1.767	0.044456	0.0554145	0.0890632	0.148653
1.768	0.0444793	0.0554433	0.0891121	0.148742
1.769	0.044504	0.0554745	0.0891642	0.148825
1.77	0.0445284	0.0555027	0.0892135	0.148909
1.771	0.044552	0.0555271	0.0892562	0.148987
1.772	0.0445741	0.0555568	0.0893098	0.149069
1.773	0.0445923	0.0555973	0.089363	0.149156
1.774	0.0446175	0.0556327	0.0894178	0.149247
1.775	0.0446402	0.0556631	0.0894665	0.149327
1.776	0.0446666	0.0556986	0.0895156	0.149416
1.777	0.0446926	0.0557323	0.0895707	0.149505
1.778	0.044716	0.0557663	0.0896219	0.149586
1.779	0.0447425	0.0557989	0.089674	0.149669
1.78	0.0447663	0.0558264	0.0897231	0.149756
1.781	0.0447899	0.0558609	0.0897704	0.149841
1.782	0.0448137	0.0558939	0.089821	0.149919
1.783	0.044831	0.0559215	0.0898744	0.150005
1.784	0.0448526	0.0559463	0.0899209	0.150085
1.785	0.0448729	0.0559752	0.0899621	0.150167
1.786	0.0448916	0.0560033	0.0900182	0.150246
1.787	0.0449165	0.0560415	0.0900725	0.150337
1.788	0.0449418	0.0560722	0.0901287	0.150431
1.789	0.0449653	0.0560986	0.0901779	0.150504
1.79	0.0449905	0.0561289	0.090234	0.150597
1.791	0.0450164	0.0561578	0.0902825	0.150687
1.792	0.0450425	0.0561881	0.0903327	0.150767
1.793	0.0450722	0.0562188	0.0903839	0.150858
1.794	0.0450935	0.0562463	0.0904395	0.150955
1.795	0.0451248	0.056278	0.0904869	0.15104
1.796	0.0451556	0.056312	0.0905381	0.151129
1.797	0.0451837	0.0563401	0.0905875	0.151216
1.798	0.0452104	0.0563694	0.0906417	0.151293
1.799	0.0452353	0.0563972	0.0906866	0.151384
1.8	0.0452656	0.0564331	0.0907302	0.151473
1.801	0.0452878	0.0564643	0.0907759	0.151566
1.802	0.0453184	0.0564963	0.0908259	0.151655
1.803	0.0453418	0.0565278	0.0908832	0.151739
1.804	0.0453591	0.0565558	0.0909376	0.151822
1.805	0.0453868	0.0565858	0.0909959	0.151897
1.806	0.0454188	0.0566147	0.0910525	0.151988
1.807	0.0454502	0.0566452	0.0911033	0.152073
1.808	0.0454723	0.0566745	0.0911604	0.152157
1.809	0.0455007	0.0567113	0.0912006	0.152231
1.81	0.0455266	0.0567442	0.0912566	0.152316
1.811	0.0455541	0.0567795	0.0913117	0.152407
1.812	0.0455753	0.0568112	0.0913713	0.152492
1.813	0.0456024	0.0568406	0.0914186	0.152574
1.814	0.0456267	0.0568746	0.0914606	0.152667
1.815	0.0456509	0.0569038	0.0915109	0.152746
1.816	0.0456758	0.0569299	0.0915621	0.152829
1.817	0.0456957	0.0569563	0.0916106	0.152908
1.818	0.0457239	0.056989	0.0916672	0.152992
1.819	0.0457542	0.0570153	0.0917201	0.153082
1.82	0.0457843	0.0570479	0.0917722	0.15316
1.821	0.0458077	0.0570776	0.0918245	0.153247
1.822	0.0458302	0.0571098	0.0918745	0.153327
1.823	0.0458506	0.0571413	0.0919261	0.153415
1.824	0.0458731	0.0571789	0.091974	0.153511
1.825	0.0458966	0.0572116	0.0920226	0.153594
1.826	0.0459233	0.0572443	0.0920724	0.153676
1.827	0.0459502	0.0572751	0.0921258	0.153767
1.828	0.0459729	0.057303	0.0921705	0.153851
1.829	0.0459966	0.0573418	0.0922201	0.15393
1.83	0.0460248	0.0573718	0.0922751	0.154017
1.831	0.0460481	0.0574085	0.0923318	0.154103
1.832	0.0460703	0.0574407	0.0923833	0.154198
1.833	0.0460991	0.057474	0.0924332	0.154281
1.834	0.0461279	0.0575038	0.0924792	0.154362
1.835	0.046157	0.0575375	0.092523	0.154456
1.836	0.0461862	0.0575662	0.0925717	0.154542
1.837	0.0462146	0.0575986	0.0926223	0.154619
1.838	0.0462382	0.0576395	0.0926747	0.154701
1.839	0.0462639	0.0576789	0.0927219	0.154793
1.84	0.04629	0.0577118	0.092772	0.154866
1.841	0.0463143	0.057747	0.0928194	0.15496
1.842	0.0463445	0.0577759	0.0928703	0.155048
1.843	0.0463625	0.0578057	0.0929227	0.15513
1.844	0.0463908	0.0578429	0.0929672	0.155211
1.845	0.0464186	0.0578792	0.0930191	0.155297
1.846	0.0464438	0.0579096	0.0930674	0.155395
1.847	0.0464684	0.0579389	0.0931197	0.155479
1.848	0.0464951	0.0579699	0.0931715	0.155552
1.849	0.0465263	0.0579928	0.0932254	0.155621
1.85	0.0465585	0.0580203	0.0932734	0.155711
1.851	0.0465823	0.0580556	0.0933198	0.155793
1.852	0.0466077	0.0580897	0.0933782	0.155889
1.853	0.0466348	0.0581219	0.0934315	0.155972
1.854	0.0466526	0.0581537	0.0934835	0.156067
1.855	0.0466734	0.0581853	0.0935287	0.156155
1.856	0.046706	0.0582197	0.0935792	0.156239
1.857	0.046734	0.0582512	0.093628	0.156324
1.858	0.0467538	0.0582791	0.0936874	0.156411
1.859	0.0467831	0.0583121	0.0937453	0.156486
1.86	0.0468066	0.0583453	0.093795	0.156582
1.861	0.046829	0.0583822	0.0938412	0.156665
1.862	0.0468569	0.0584169	0.0938989	0.156761
1.863	0.0468816	0.058452	0.0939538	0.156846
1.864	0.0469067	0.058479	0.0940027	0.156928
1.865	0.0469322	0.0585106	0.0940473	0.15702
1.866	0.0469623	0.0585413	0.0940984	0.157106
1.867	0.0469913	0.0585681	0.094154	0.157199
1.868	0.0470168	0.0586061	0.0942042	0.157283
1.869	0.0470401	0.0586375	0.0942588	0.157367
1.87	0.0470648	0.0586681	0.0943072	0.157453
1.871	0.047086	0.058707	0.094358	0.157535
1.872	0.0471073	0.0587362	0.0944022	0.157621
1.873	0.0471338	0.0587636	0.0944545	0.157701
1.874	0.0471589	0.0587892	0.0945142	0.157783
1.875	0.0471815	0.0588204	0.0945662	0.157867
1.876	0.0472052	0.0588556	0.0946099	0.157941
1.877	0.0472297	0.0588874	0.0946535	0.158029
1.878	0.0472492	0.0589176	0.0947026	0.15812
1.879	0.0472665	0.0589411	0.0947578	0.158204
1.88	0.0472997	0.058969	0.0948127	0.158286
1.881	0.0473203	0.0590049	0.0948704	0.158368
1.882	0.0473475	0.0590383	0.0949205	0.158451
1.883	0.0473669	0.0590723	0.0949594	0.158548
1.884	0.047391	0.0591053	0.095007	0.158633
1.885	0.04742	0.0591387	0.0950599	0.158715
1.886	0.047443	0.0591605	0.0951064	0.158806
1.887	0.0474722	0.0591958	0.095154	0.158889
1.888	0.0474918	0.0592259	0.0952094	0.158972
1.889	0.0475177	0.0592587	0.095257	0.159064
1.89	0.0475432	0.0592944	0.0953115	0.159149
1.891	0.0475636	0.0593246	0.0953647	0.159225
1.892	0.0475896	0.0593531	0.0954189	0.159302
1.893	0.0476172	0.0593912	0.0954629	0.159378
1.894	0.0476446	0.0594279	0.095513	0.159471
1.895	0.0476717	0.0594587	0.0955665	0.15956
1.896	0.0476912	0.0594849	0.0956176	0.15964
1.897	0.0477138	0.059513	0.0956666	0.159729
1.898	0.0477411	0.059548	0.0957149	0.159813
1.899	0.0477613	0.0595769	0.0957629	0.159912
1.9	0.0477915	0.0596055	0.0958179	0.160007
1.901	0.047817	0.0596396	0.0958603	0.1601
1.902	0.0478405	0.0596725	0.0959141	0.160179
1.903	0.0478682	0.059703	0.0959685	0.160259
1.904	0.0478961	0.0597335	0.0960148	0.160346
1.905	0.0479188	0.0597661	0.0960731	0.160428
1.906	0.0479477	0.0597977	0.0961259	0.160508
1.907	0.0479773	0.0598339	0.0961732	0.1606
1.908	0.0479995	0.0598698	0.0962187	0.160671
1.909	0.0480277	0.0599004	0.0962776	0.160755
1.91	0.0480533	0.059928	0.0963247	0.160824
1.911	0.0480801	0.0599604	0.0963768	0.160905
1.912	0.0481047	0.0599896	0.0964193	0.160999
1.913	0.0481274	0.0600247	0.0964599	0.161088
1.914	0.0481515	0.0600562	0.0965129	0.161164
1.915	0.04818	0.060091	0.0965655	0.161255
1.916	0.0482051	0.0601274	0.0966187	0.16134
1.917	0.0482319	0.0601588	0.0966792	0.161431
1.918	0.0482614	0.0601894	0.0967239	0.161527
1.919	0.048291	0.0602236	0.0967764	0.161619
1.92	0.0483108	0.0602529	0.0968154	0.161708
1.921	0.0483339	0.0602839	0.0968601	0.161787
1.922	0.048356	0.0603116	0.0969107	0.161877
1.923	0.0483784	0.0603455	0.0969568	0.161959
1.924	0.0484053	0.0603773	0.0970105	0.162038
1.925	0.048428	0.0604036	0.0970597	0.162118
1.926	0.0484498	0.0604374	0.0971063	0.162185
1.927	0.0484775	0.0604682	0.0971571	0.162271
1.928	0.0485035	0.0604999	0.0972062	0.16234
1.929	0.0485261	0.0605307	0.0972633	0.162419
1.93	0.0485482	0.0605609	0.0973097	0.162487
1.931	0.0485769	0.0605897	0.0973655	0.162569
1.932	0.0485974	0.0606199	0.0974184	0.162658
1.933	0.0486229	0.0606515	0.0974695	0.162736
1.934	0.0486488	0.0606759	0.0975158	0.162825
1.935	0.0486729	0.0607061	0.0975784	0.162907
1.936	0.0486921	0.0607374	0.097628	0.162994
1.937	0.0487118	0.060769	0.0976862	0.163073
1.938	0.0487347	0.0608048	0.0977332	0.163162
1.939	0.0487625	0.0608345	0.0977892	0.163255
1.94	0.0487818	0.060869	0.0978385	0.163342
1.941	0.0488132	0.0608991	0.0978747	0.163424
1.942	0.0488396	0.0609241	0.0979294	0.16351
1.943	0.0488629	0.060956	0.0979685	0.163593
1.944	0.0488872	0.0609804	0.0980229	0.163671
1.945	0.0489136	0.0610105	0.098077	0.163756
1.946	0.0489376	0.0610447	0.0981317	0.16384
1.947	0.0489645	0.0610764	0.0981933	0.163927
1.948	0.0489866	0.0611057	0.0982439	0.164017
1.949	0.0490101	0.0611343	0.0982937	0.164091
1.95	0.0490449	0.0611613	0.098344	0.164188
1.951	0.0490729	0.0611954	0.0983948	0.164273
1.952	0.0490947	0.0612273	0.098441	0.16435
1.953	0.0491147	0.0612543	0.0984957	0.164429
1.954	0.0491439	0.0612873	0.0985476	0.164508
1.955	0.0491682	0.061325	0.0986093	0.164601
1.956	0.0491894	0.0613547	0.0986604	0.164693
1.957	0.0492157	0.0613841	0.0987102	0.164778
1.958	0.0492414	0.0614115	0.0987612	0.164863
1.959	0.0492646	0.0614455	0.0988161	0.164946
1.96	0.0492931	0.0614806	0.098864	0.165037
1.961	0.0493167	0.0615119	0.0989143	0.16512
1.962	0.0493439	0.0615469	0.0989635	0.165202
1.963	0.0493722	0.0615749	0.0990176	0.165282
1.964	0.0493977	0.0616025	0.0990649	0.165365
1.965	0.0494223	0.0616357	0.0991051	0.16545
1.966	0.0494507	0.0616712	0.099156	0.165531
1.967	0.0494817	0.0617035	0.099208	0.16561
1.968	0.049509	0.0617328	0.0992549	0.165696
1.969	0.0495349	0.0617672	0.0993034	0.16578
1.97	0.0495646	0.0617992	0.0993578	0.16588
1.971	0.0495854	0.0618303	0.0994054	0.165962
1.972	0.0496108	0.061861	0.0994553	0.16606
1.973	0.0496315	0.0618882	0.0994939	0.166137
1.974	0.04966	0.0619232	0.0995441	0.166215
1.975	0.0496808	0.0619529	0.0995943	0.166302
1.976	0.0497059	0.0619825	0.0996497	0.166389
1.977	0.0497303	0.0620142	0.099696	0.166465
1.978	0.0497573	0.0620475	0.0997469	0.166545
1.979	0.049782	0.0620727	0.0997873	0.166633
1.98	0.0498085	0.0621069	0.099839	0.166716
1.981	0.0498357	0.062138	0.0998886	0.166801
1.982	0.0498661	0.0621742	0.0999367	0.166901
1.983	0.0498928	0.0622061	0.0999859	0.166986
1.984	0.049919	0.0622371	0.100036	0.167066
1.985	0.0499526	0.0622636	0.100091	0.167145
1.986	0.0499734	0.0622946	0.100144	0.167227
1.987	0.050002	0.0623233	0.100188	0.167311
1.988	0.0500299	0.0623598	0.100239	0.167403
1.989	0.0500522	0.0623982	0.100288	0.167486
1.99	0.0500807	0.062426	0.100345	0.167561
1.991	0.0501052	0.0624573	0.100397	0.167649
1.992	0.0501363	0.0624838	0.100439	0.167732
1.993	0.0501616	0.0625171	0.10049	0.167807
1.994	0.0501931	0.0625512	0.10054	0.167896
1.995	0.0502195	0.0625758	0.100597	0.167979
1.996	0.0502419	0.0626073	0.100645	0.168067
1.997	0.0502681	0.0626396	0.100694	0.168148
1.998	0.0502979	0.0626699	0.100739	0.168247
[truncated: 6,478 more rows]

## Sheet: Fig.10
	the absolute error of capacity per unit volume [m3]
hk [m]	R=1.300	R=1.040	R=0.910	R=0.780
0.001	2.83386e-05	2.61386e-05	2.92386e-05	2.61386e-05
0.002	5.55772e-05	5.02772e-05	5.72772e-05	5.02772e-05
0.003	8.19158e-05	7.44158e-05	8.30158e-05	7.44158e-05
0.004	0.000107254	0.000101954	0.000104754	0.000101954
0.005	0.000133793	0.000130493	0.000132993	0.000130493
0.006	0.000154532	0.000149032	0.000154132	0.000149032
0.007	0.00017777	0.00017267	0.00017577	0.00017267
0.008	0.000204709	0.000200909	0.000206209	0.000200909
0.009	0.000228347	0.000233447	0.000229947	0.000233447
0.01	0.000255286	0.000255686	0.000257386	0.000255686
0.011	0.000280824	0.000282924	0.000281624	0.000282924
0.012	0.000309763	0.000309563	0.000312563	0.000309563
0.013	0.000335202	0.000333702	0.000336302	0.000333702
0.014	0.00036394	0.00035804	0.00036604	0.00035804
0.015	0.000389179	0.000377479	0.000390479	0.000377479
0.016	0.000412917	0.000405417	0.000412717	0.000405417
0.017	0.000439456	0.000431556	0.000440356	0.000431556
0.018	0.000461895	0.000457595	0.000465595	0.000457595
0.019	0.000487533	0.000484633	0.000492133	0.000484633
0.02	0.000510372	0.000507472	0.000515272	0.000507472
0.021	0.00053681	0.00053201	0.00054181	0.00053201
0.022	0.000561549	0.000559649	0.000566049	0.000559649
0.023	0.000589187	0.000586887	0.000594387	0.000586887
0.024	0.000618226	0.000614726	0.000621026	0.000614726
0.025	0.000642065	0.000641465	0.000645865	0.000641465
0.026	0.000667503	0.000670303	0.000668003	0.000670303
0.027	0.000687642	0.000691542	0.000690242	0.000691542
0.028	0.00071118	0.00071458	0.00071468	0.00071458
0.029	0.000737819	0.000736819	0.000741719	0.000736819
0.03	0.000757758	0.000765258	0.000761558	0.000765258
0.031	0.000784196	0.000788596	0.000787596	0.000788596
0.032	0.000809635	0.000809835	0.000813735	0.000809835
0.033	0.000831973	0.000835673	0.000836373	0.000835673
0.034	0.000856112	0.000858312	0.000861412	0.000858312
0.035	0.00087505	0.00088265	0.00087775	0.00088265
0.036	0.000894989	0.000907789	0.000899689	0.000907789
0.037	0.000918228	0.000934128	0.000921728	0.000934128
0.038	0.000942466	0.000959366	0.000949766	0.000959366
0.039	0.000965805	0.000978805	0.000974205	0.000978805
0.04	0.000993843	0.00100784	0.00100454	0.00100784
0.041	0.00102388	0.00103618	0.00103088	0.00103618
0.042	0.00105282	0.00106222	0.00105682	0.00106222
0.043	0.00108116	0.00108716	0.00108506	0.00108716
0.044	0.0011021	0.001114	0.0011053	0.001114
0.045	0.00112294	0.00113714	0.00112614	0.00113714
0.046	0.00114807	0.00115917	0.00115237	0.00115917
0.047	0.00117061	0.00118131	0.00117681	0.00118131
0.048	0.00119545	0.00121435	0.00120265	0.00121435
0.049	0.00121499	0.00124319	0.00122209	0.00124319
0.05	0.00123603	0.00126463	0.00124553	0.00126463
0.051	0.00125437	0.00128397	0.00126627	0.00128397
0.052	0.00127451	0.00130761	0.00128591	0.00130761
0.053	0.00129874	0.00133224	0.00131204	0.00133224
0.054	0.00132398	0.00135668	0.00133708	0.00135668
0.055	0.00134172	0.00138212	0.00135612	0.00138212
0.056	0.00136266	0.00141086	0.00137596	0.00141086
0.057	0.0013857	0.0014288	0.0014004	0.0014288
0.058	0.00140964	0.00145474	0.00142354	0.00145474
0.059	0.00143888	0.00147908	0.00145278	0.00147908
0.06	0.00146082	0.00149752	0.00147592	0.00149752
0.061	0.00148395	0.00152345	0.00149865	0.00152345
0.062	0.00150749	0.00154579	0.00152379	0.00154579
0.063	0.00152743	0.00156233	0.00154563	0.00156233
0.064	0.00155217	0.00159197	0.00157347	0.00159197
0.065	0.00157781	0.00161521	0.00159901	0.00161521
0.066	0.00160515	0.00164115	0.00162785	0.00164115
0.067	0.00163379	0.00166699	0.00165629	0.00166699
0.068	0.00165692	0.00169292	0.00167882	0.00169292
0.069	0.00168176	0.00172156	0.00170276	0.00172156
0.07	0.0017068	0.0017496	0.0017286	0.0017496
0.071	0.00173034	0.00177104	0.00175124	0.00177104
0.072	0.00175408	0.00179398	0.00177568	0.00179398
0.073	0.00177342	0.00181092	0.00179612	0.00181092
0.074	0.00179566	0.00183606	0.00181976	0.00183606
0.075	0.00182209	0.00185959	0.00184769	0.00185959
0.076	0.00184783	0.00188613	0.00187423	0.00188613
0.077	0.00187587	0.00191737	0.00190197	0.00191737
0.078	0.00189961	0.00194681	0.00192471	0.00194681
0.079	0.00192075	0.00197395	0.00194335	0.00197395
0.08	0.00194059	0.00200109	0.00196489	0.00200109
0.081	0.00196323	0.00202643	0.00199023	0.00202643
0.082	0.00198866	0.00205656	0.00201596	0.00205656
0.083	0.0020136	0.0020844	0.0020393	0.0020844
0.084	0.00203844	0.00211084	0.00206474	0.00211084
0.085	0.00206178	0.00213628	0.00208848	0.00213628
0.086	0.00208592	0.00215782	0.00211072	0.00215782
0.087	0.00211456	0.00218436	0.00214126	0.00218436
0.088	0.002138	0.0022099	0.0021667	0.0022098
0.089	0.00216143	0.00223323	0.00218763	0.00223313
0.09	0.00218137	0.00224997	0.00220927	0.00224987
0.091	0.00220761	0.00228111	0.00223561	0.00228111
0.092	0.00223515	0.00230655	0.00226475	0.00230655
0.093	0.00225989	0.00233549	0.00229029	0.00233549
0.094	0.00228713	0.00235423	0.00231913	0.00235423
0.095	0.00231617	0.00238977	0.00234677	0.00238977
0.096	0.002341	0.0024182	0.0023723	0.0024182
0.097	0.00236784	0.00243934	0.00239854	0.00243934
0.098	0.00238708	0.00246138	0.00241928	0.00246138
0.099	0.00241052	0.00248542	0.00244442	0.00248542
0.1	0.00243506	0.00250716	0.00246996	0.00250716
0.101	0.0024562	0.0025323	0.0024894	0.0025324
0.102	0.00247574	0.00255364	0.00251184	0.00255374
0.103	0.00249907	0.00257977	0.00253377	0.00257987
0.104	0.00251871	0.00260821	0.00255301	0.00260831
0.105	0.00254915	0.00263425	0.00258175	0.00263435
0.106	0.00257219	0.00266119	0.00260509	0.00266129
0.107	0.00260083	0.00268713	0.00263463	0.00268723
0.108	0.00262877	0.00271297	0.00266247	0.00271307
0.109	0.00264931	0.00273571	0.00268471	0.00273581
0.11	0.00267524	0.00276444	0.00271034	0.00276454
0.111	0.00270078	0.00279358	0.00273578	0.00279368
0.112	0.00272622	0.00281882	0.00275992	0.00281892
0.113	0.00274976	0.00284126	0.00278516	0.00284136
0.114	0.0027724	0.0028694	0.002809	0.0028695
0.115	0.00280054	0.00289794	0.00283684	0.00289804
0.116	0.00282568	0.00292208	0.00286098	0.00292228
0.117	0.00285391	0.00295351	0.00288801	0.00295371
0.118	0.00287865	0.00298115	0.00291175	0.00298135
0.119	0.00290489	0.00300909	0.00293929	0.00300929
0.12	0.00292993	0.00303763	0.00296363	0.00303783
0.121	0.00295617	0.00306057	0.00298927	0.00306077
0.122	0.00298111	0.00308841	0.00301741	0.00308871
0.123	0.00299965	0.00311125	0.00303515	0.00311155
0.124	0.00302158	0.00313958	0.00305628	0.00313988
0.125	0.00304532	0.00315922	0.00308452	0.00315952
0.126	0.00307246	0.00318816	0.00310956	0.00318866
0.127	0.0030957	0.0032154	0.0031319	0.0032159
0.128	0.00312484	0.00324054	0.00316174	0.00324104
0.129	0.00315278	0.00326538	0.00318788	0.00326588
0.13	0.00317312	0.00329052	0.00320842	0.00329112
0.131	0.00319825	0.00331685	0.00323335	0.00331745
0.132	0.00322289	0.00334129	0.00325829	0.00334189
0.133	0.00325163	0.00336483	0.00328383	0.00336553
0.134	0.00327807	0.00339147	0.00331097	0.00339217
0.135	0.00330051	0.00341061	0.00333481	0.00341131
0.136	0.00332115	0.00343665	0.00335775	0.00343735
0.137	0.00334579	0.00346079	0.00338409	0.00346149
0.138	0.00337282	0.00348652	0.00341012	0.00348722
0.139	0.00339396	0.00351036	0.00343376	0.00351106
0.14	0.0034141	0.003532	0.0034522	0.0035327
0.141	0.00343594	0.00355544	0.00347474	0.00355614
0.142	0.00345828	0.00357948	0.00349768	0.00358018
0.143	0.00348162	0.00360522	0.00352152	0.00360592
0.144	0.00350146	0.00363456	0.00353926	0.00363526
0.145	0.00352479	0.00366089	0.00356429	0.00366159
0.146	0.00354643	0.00368363	0.00358743	0.00368433
0.147	0.00356657	0.00370457	0.00360917	0.00370537
0.148	0.00358701	0.00372621	0.00362981	0.00372701
0.149	0.00361425	0.00374755	0.00365945	0.00374835
0.15	0.00363669	0.00376959	0.00368609	0.00377049
0.151	0.00364703	0.00378583	0.00370083	0.00378673
0.152	0.00367016	0.00381186	0.00372316	0.00381276
0.153	0.0037006	0.0038375	0.0037527	0.0038384
0.154	0.00372754	0.00385884	0.00378044	0.00385974
0.155	0.00375458	0.00388488	0.00380528	0.00388578
0.156	0.00377742	0.00391672	0.00382862	0.00391762
0.157	0.00380266	0.00394596	0.00385196	0.00394686
0.158	0.0038244	0.0039772	0.0038717	0.0039781
0.159	0.00384653	0.00400033	0.00389333	0.00400123
0.16	0.00387237	0.00402417	0.00391817	0.00402507
0.161	0.00389081	0.00404771	0.00393951	0.00404871
0.162	0.00391075	0.00407035	0.00396105	0.00407145
0.163	0.00393129	0.00409389	0.00398279	0.00409509
0.164	0.00396023	0.00412113	0.00401233	0.00412233
0.165	0.00398717	0.00414517	0.00403877	0.00414637
0.166	0.0040071	0.0041684	0.0040595	0.0041696
0.167	0.00403384	0.00419274	0.00408804	0.00419394
0.168	0.00405298	0.00421498	0.00410918	0.00421618
0.169	0.00407902	0.00423412	0.00413562	0.00423532
0.17	0.00410726	0.00426296	0.00416436	0.00426416
0.171	0.0041395	0.0042942	0.0041951	0.0042954
0.172	0.00416334	0.00431964	0.00422154	0.00432084
0.173	0.00419008	0.00434108	0.00424928	0.00434228
0.174	0.00421201	0.00436421	0.00427141	0.00436541
0.175	0.00423645	0.00438575	0.00429765	0.00438705
0.176	0.00426309	0.00441009	0.00432489	0.00441139
0.177	0.00429183	0.00443203	0.00435413	0.00443333
0.178	0.00431917	0.00445527	0.00438247	0.00445657
0.179	0.00435101	0.00447511	0.00441441	0.00447651
0.18	0.00437645	0.00449325	0.00444095	0.00449465
0.181	0.00440098	0.00451528	0.00446568	0.00451668
0.182	0.00442322	0.00453692	0.00448672	0.00453832
0.183	0.00445016	0.00456086	0.00451586	0.00456226
0.184	0.0044755	0.0045865	0.0045412	0.0045881
0.185	0.00450434	0.00461674	0.00456694	0.00461834
0.186	0.00452888	0.00464308	0.00458808	0.00464478
0.187	0.00455932	0.00466852	0.00461922	0.00467032
0.188	0.00459045	0.00469565	0.00464905	0.00469745
0.189	0.00461709	0.00472139	0.00467539	0.00472319
0.19	0.00464283	0.00474703	0.00470233	0.00474883
0.191	0.00466807	0.00476577	0.00472787	0.00476757
0.192	0.00469511	0.00478971	0.00475351	0.00479151
0.193	0.00472015	0.00481155	0.00477755	0.00481345
0.194	0.00474259	0.00483849	0.00480209	0.00484039
0.195	0.00477082	0.00486612	0.00482932	0.00486802
0.196	0.00479736	0.00489486	0.00485486	0.00489696
0.197	0.0048247	0.0049213	0.004881	0.0049235
0.198	0.00484324	0.00494734	0.00490004	0.00494954
0.199	0.00486618	0.00496858	0.00492168	0.00497088
0.2	0.00489372	0.00499592	0.00495092	0.00499822
0.201	0.00492006	0.00502016	0.00497586	0.00502256
0.202	0.00494759	0.00504039	0.00500149	0.00504279
0.203	0.00497523	0.00506623	0.00502763	0.00506873
0.204	0.00500567	0.00509177	0.00505807	0.00509427
0.205	0.00502591	0.00511951	0.00507871	0.00512191
0.206	0.00504875	0.00514255	0.00510315	0.00514495
0.207	0.00506919	0.00516959	0.00512189	0.00517199
0.208	0.00509973	0.00518553	0.00515243	0.00518793
0.209	0.00511966	0.00520816	0.00517426	0.00521066
0.21	0.0051485	0.0052351	0.0052018	0.0052376
0.211	0.00517534	0.00526014	0.00523204	0.00526264
0.212	0.00519678	0.00528038	0.00525608	0.00528288
0.213	0.00521722	0.00530602	0.00528072	0.00530852
0.214	0.00524546	0.00533236	0.00530816	0.00533496
0.215	0.0052751	0.0053605	0.0053358	0.0053631
0.216	0.00529463	0.00538023	0.00535763	0.00538293
0.217	0.00532317	0.00538967	0.00538767	0.00539237
0.218	0.00534671	0.00541291	0.00541231	0.00541561
0.219	0.00537245	0.00543725	0.00543765	0.00543995
0.22	0.00540219	0.00546029	0.00546799	0.00546299
0.221	0.00542753	0.00548533	0.00549193	0.00548813
0.222	0.00545227	0.00551597	0.00551767	0.00551887
0.223	0.0054792	0.0055474	0.0055432	0.0055504
0.224	0.00550324	0.00557414	0.00556704	0.00557714
0.225	0.00552638	0.00559968	0.00559318	0.00560268
0.226	0.00554722	0.00561942	0.00561442	0.00562242
0.227	0.00557506	0.00564496	0.00564286	0.00564806
0.228	0.0055982	0.0056758	0.0056653	0.0056789
0.229	0.00562224	0.00570174	0.00568924	0.00570484
0.23	0.00565117	0.00573197	0.00571637	0.00573527
0.231	0.00567521	0.00575621	0.00573951	0.00575961
0.232	0.00569865	0.00578665	0.00576295	0.00579005
0.233	0.00572129	0.00580609	0.00578869	0.00580949
0.234	0.00574243	0.00582993	0.00581113	0.00583333
0.235	0.00576837	0.00585517	0.00583857	0.00585857
0.236	0.00579001	0.00587981	0.00585961	0.00588341
0.237	0.00581324	0.00590154	0.00588334	0.00590514
0.238	0.00584348	0.00592348	0.00591528	0.00592708
0.239	0.00586842	0.00595012	0.00594002	0.00595372
0.24	0.00589116	0.00597716	0.00596366	0.00598076
0.241	0.005916	0.006006	0.0059875	0.0060096
0.242	0.00594084	0.00602974	0.00601274	0.00603324
0.243	0.00596448	0.00606008	0.00603378	0.00606368
0.244	0.00598431	0.00608461	0.00605221	0.00608831
0.245	0.00600945	0.00611455	0.00607795	0.00611825
0.246	0.00603219	0.00613949	0.00610209	0.00614319
0.247	0.00605383	0.00616533	0.00612283	0.00616903
0.248	0.00607717	0.00618747	0.00614687	0.00619117
0.249	0.00610631	0.00621281	0.00617801	0.00621651
0.25	0.00613335	0.00623895	0.00620235	0.00624265
0.251	0.00615408	0.00626548	0.00622358	0.00626918
0.252	0.00618212	0.00629332	0.00625262	0.00629702
0.253	0.00620216	0.00631436	0.00627416	0.00631806
0.254	0.006222	0.006341	0.0062935	0.0063448
0.255	0.00624894	0.00636814	0.00632014	0.00637184
0.256	0.00627768	0.00639298	0.00634698	0.00639668
0.257	0.00630342	0.00641792	0.00637392	0.00642162
0.258	0.00632855	0.00644235	0.00639905	0.00644605
0.259	0.00635699	0.00646759	0.00642889	0.00647129
0.26	0.00638253	0.00648803	0.00645533	0.00649173
0.261	0.00640577	0.00651617	0.00647847	0.00651987
0.262	0.00642881	0.00653901	0.00650361	0.00654271
0.263	0.00644775	0.00656435	0.00652275	0.00656805
0.264	0.00647509	0.00658969	0.00654639	0.00659339
0.265	0.00650482	0.00661862	0.00657762	0.00662242
0.266	0.00652826	0.00664096	0.00660096	0.00664476
0.267	0.0065521	0.0066708	0.0066233	0.0066746
0.268	0.00657994	0.00669534	0.00665014	0.00669914
0.269	0.00660198	0.00671648	0.00667138	0.00672038
0.27	0.00662172	0.00674192	0.00669172	0.00674582
0.271	0.00664526	0.00677076	0.00671476	0.00677466
0.272	0.00667659	0.00679379	0.00674599	0.00679779
0.273	0.00669753	0.00681313	0.00676763	0.00681723
0.274	0.00672297	0.00683897	0.00679287	0.00684307
0.275	0.00674951	0.00686491	0.00682041	0.00686901
0.276	0.00677655	0.00689365	0.00684635	0.00689775
0.277	0.00679849	0.00692029	0.00686839	0.00692439
0.278	0.00682603	0.00694533	0.00689493	0.00694943
0.279	0.00684876	0.00696946	0.00691626	0.00697356
0.28	0.006872	0.0069928	0.0069403	0.0069969
0.281	0.00689404	0.00701964	0.00696174	0.00702374
0.282	0.00692278	0.00704708	0.00698998	0.00705108
0.283	0.00695702	0.00707382	0.00702152	0.00707782
0.284	0.00699146	0.00709336	0.00705276	0.00709736
0.285	0.0070188	0.007115	0.0070824	0.0071191
0.286	0.00704313	0.00713563	0.00710503	0.00713973
0.287	0.00706577	0.00715427	0.00713077	0.00715847
0.288	0.00709071	0.00717761	0.00715811	0.00718171
0.289	0.00710965	0.00720425	0.00717685	0.00720835
0.29	0.00713369	0.00722899	0.00720049	0.00723309
0.291	0.00716593	0.00726083	0.00723253	0.00726503
0.292	0.00719297	0.00728817	0.00726037	0.00729237
0.293	0.00721951	0.00731261	0.00728731	0.00731681
0.294	0.00724874	0.00734014	0.00731484	0.00734444
0.295	0.00727308	0.00736258	0.00734088	0.00736698
0.296	0.00729792	0.00738492	0.00736722	0.00738932
0.297	0.00731826	0.00741076	0.00738776	0.00741516
0.298	0.0073413	0.0074347	0.007411	0.0074391
0.299	0.00736464	0.00745764	0.00743374	0.00746214
0.3	0.00738568	0.00747978	0.00745308	0.00748438
0.301	0.00741451	0.00750761	0.00748201	0.00751221
0.302	0.00743565	0.00753805	0.00750305	0.00754265
0.303	0.00746429	0.00756349	0.00753179	0.00756819
0.304	0.00749493	0.00758563	0.00756253	0.00759033
0.305	0.00752207	0.00761167	0.00758977	0.00761637
0.306	0.00754631	0.00763421	0.00761291	0.00763891
0.307	0.00757125	0.00765685	0.00763715	0.00766155
0.308	0.00759238	0.00767778	0.00765858	0.00768248
0.309	0.00761282	0.00769942	0.00768212	0.00770412
0.31	0.00763606	0.00772446	0.00770716	0.00772916
0.311	0.0076531	0.0077472	0.0077226	0.0077519
0.312	0.00767644	0.00777604	0.00774654	0.00778064
0.313	0.00770388	0.00779768	0.00777188	0.00780238
0.314	0.00773292	0.00781992	0.00779922	0.00782462
0.315	0.00776045	0.00784675	0.00782465	0.00785145
0.316	0.00778729	0.00787669	0.00785279	0.00788129
0.317	0.00781073	0.00790083	0.00787483	0.00790543
0.318	0.00783257	0.00791997	0.00789667	0.00792467
0.319	0.00786021	0.00794041	0.00792341	0.00794511
0.32	0.00788865	0.00796585	0.00795365	0.00797065
0.321	0.00791299	0.00798899	0.00797789	0.00799379
0.322	0.00794082	0.00801552	0.00800502	0.00802032
0.323	0.00796456	0.00804056	0.00802866	0.00804536
0.324	0.0079825	0.0080635	0.0080448	0.0080683
0.325	0.00800854	0.00809364	0.00807104	0.00809844
0.326	0.00803458	0.00811618	0.00809748	0.00812108
0.327	0.00805802	0.00814562	0.00812162	0.00815052
0.328	0.00808626	0.00817046	0.00814626	0.00817536
0.329	0.00811369	0.00820059	0.00817249	0.00820549
0.33	0.00814693	0.00822703	0.00820553	0.00823193
0.331	0.00816957	0.00825377	0.00822727	0.00825877
0.332	0.00819171	0.00827911	0.00824941	0.00828411
0.333	0.00821495	0.00830715	0.00827245	0.00831215
0.334	0.00823979	0.00832929	0.00829789	0.00833429
0.335	0.00826643	0.00835803	0.00832353	0.00836303
0.336	0.00829206	0.00837996	0.00834696	0.00838506
0.337	0.0083157	0.0084087	0.0083702	0.0084138
0.338	0.00833814	0.00843404	0.00839444	0.00843924
0.339	0.00835888	0.00845698	0.00841448	0.00846218
0.34	0.00837672	0.00847792	0.00843082	0.00848312
0.341	0.00840276	0.00850166	0.00845696	0.00850696
0.342	0.0084384	0.0085256	0.0084893	0.0085309
0.343	0.00846253	0.00855423	0.00851303	0.00855963
0.344	0.00848627	0.00857927	0.00853417	0.00858467
0.345	0.00851341	0.00860851	0.00855851	0.00861391
0.346	0.00853825	0.00863535	0.00858285	0.00864075
0.347	0.00856189	0.00866389	0.00860979	0.00866929
0.348	0.00858763	0.00868833	0.00863673	0.00869383
0.349	0.00861237	0.00871237	0.00866237	0.00871787
0.35	0.0086323	0.008737	0.0086801	0.0087427
0.351	0.00865644	0.00875794	0.00870274	0.00876364
0.352	0.00868488	0.00877958	0.00873138	0.00878528
0.353	0.00870892	0.00880702	0.00875562	0.00881272
0.354	0.00873486	0.00882946	0.00878246	0.00883516
0.355	0.0087596	0.0088571	0.0088087	0.0088628
0.356	0.00878444	0.00887624	0.00883484	0.00888194
0.357	0.00880497	0.00890217	0.00885607	0.00890787
0.358	0.00883171	0.00892661	0.00888181	0.00893231
0.359	0.00885145	0.00894955	0.00890305	0.00895525
0.36	0.00887749	0.00896949	0.00892819	0.00897519
0.361	0.00890263	0.00899453	0.00895403	0.00900023
0.362	0.00892747	0.00901867	0.00897947	0.00902437
0.363	0.00895161	0.00904601	0.00900421	0.00905171
0.364	0.00897794	0.00907054	0.00903194	0.00907634
0.365	0.00899928	0.00909958	0.00905438	0.00910538
0.366	0.00901802	0.00911852	0.00907412	0.00912432
0.367	0.00904306	0.00914896	0.00909986	0.00915476
0.368	0.0090718	0.0091733	0.0091283	0.0091791
0.369	0.00909834	0.00919754	0.00915224	0.00920334
0.37	0.00912238	0.00921728	0.00917718	0.00922308
0.371	0.00914811	0.00923971	0.00920241	0.00924551
0.372	0.00917605	0.00926505	0.00922775	0.00927085
0.373	0.00920289	0.00928779	0.00925129	0.00929359
0.374	0.00922973	0.00931093	0.00927753	0.00931673
0.375	0.00925727	0.00933547	0.00930287	0.00934127
0.376	0.00928351	0.00936241	0.00932811	0.00936821
0.377	0.00930895	0.00938725	0.00935395	0.00939305
0.378	0.00933478	0.00942118	0.00937988	0.00942708
0.379	0.00935952	0.00944662	0.00940302	0.00945242
0.38	0.00938826	0.00946816	0.00943276	0.00947396
0.381	0.0094146	0.0094957	0.0094584	0.0095015
0.382	0.00943804	0.00952604	0.00948074	0.00953184
0.383	0.00946938	0.00955018	0.00951138	0.00955598
0.384	0.00949942	0.00957202	0.00954172	0.00957782
0.385	0.00951825	0.00959925	0.00956095	0.00960505
0.386	0.00954229	0.00962209	0.00958609	0.00962789
0.387	0.00957173	0.00964143	0.00961583	0.00964723
0.388	0.00959977	0.00967287	0.00964427	0.00967867
0.389	0.00962301	0.00969901	0.00966731	0.00970481
0.39	0.00965145	0.00972595	0.00969425	0.00973185
0.391	0.00968049	0.00974879	0.00972099	0.00975479
0.392	0.00970392	0.00977172	0.00974632	0.00977772
0.393	0.00972536	0.00980096	0.00976656	0.00980696
0.394	0.0097547	0.0098219	0.0097944	0.0098279
0.395	0.00978344	0.00985304	0.00982114	0.00985914
0.396	0.00981538	0.00988068	0.00985348	0.00988688
0.397	0.00984192	0.00991002	0.00987832	0.00991622
0.398	0.00987106	0.00993306	0.00990836	0.00993926
0.399	0.00989849	0.00995769	0.00993349	0.00996389
0.4	0.00992343	0.00998263	0.00995963	0.00998883
0.401	0.00995397	0.0100096	0.00998877	0.0100158
0.402	0.00997811	0.010035	0.0100121	0.0100412
0.403	0.0100039	0.0100611	0.0100378	0.0100673
0.404	0.0100293	0.0100909	0.0100631	0.0100971
0.405	0.0100544	0.0101109	0.0100872	0.0101172
0.406	0.0100806	0.0101375	0.0101142	0.0101438
0.407	0.0101028	0.0101629	0.0101364	0.0101692
0.408	0.010124	0.0101921	0.0101577	0.0101984
0.409	0.010149	0.0102211	0.0101844	0.0102274
0.41	0.0101755	0.0102475	0.010209	0.0102538
0.411	0.0102025	0.0102704	0.0102401	0.0102767
0.412	0.0102281	0.0102964	0.010265	0.0103027
0.413	0.0102505	0.0103229	0.0102862	0.0103293
0.414	0.0102822	0.0103553	0.0103156	0.0103617
0.415	0.010306	0.0103812	0.0103389	0.0103876
0.416	0.0103316	0.0104071	0.0103677	0.0104136
0.417	0.0103583	0.0104368	0.010395	0.0104434
0.418	0.0103764	0.0104567	0.0104156	0.0104633
0.419	0.0104099	0.0104852	0.010449	0.010492
0.42	0.0104353	0.010512	0.0104746	0.0105188
0.421	0.0104543	0.0105386	0.0104939	0.0105455
0.422	0.01048	0.0105597	0.0105212	0.0105666
0.423	0.0104992	0.0105802	0.010539	0.0105871
0.424	0.0105213	0.0106008	0.0105614	0.0106077
0.425	0.010545	0.010631	0.0105862	0.0106379
0.426	0.0105725	0.0106514	0.0106156	0.0106583
0.427	0.0105998	0.0106721	0.0106446	0.010679
0.428	0.0106308	0.0107016	0.0106744	0.0107085
0.429	0.0106586	0.01073	0.0107025	0.010737
0.43	0.0106798	0.0107581	0.0107242	0.0107651
0.431	0.0107024	0.0107839	0.0107468	0.0107909
0.432	0.0107259	0.0108041	0.0107727	0.0108111
0.433	0.0107575	0.010826	0.0108039	0.010833
0.434	0.0107799	0.0108389	0.0108265	0.0108459
0.435	0.0108048	0.0108579	0.0108523	0.0108649
0.436	0.0108287	0.0108801	0.0108774	0.0108871
0.437	0.0108507	0.0109092	0.0108976	0.0109162
0.438	0.0108751	0.0109353	0.0109224	0.0109424
0.439	0.0109026	0.0109656	0.0109495	0.0109727
0.44	0.0109236	0.010989	0.010971	0.0109961
0.441	0.0109515	0.0110129	0.0109997	0.01102
0.442	0.0109801	0.0110371	0.0110271	0.0110443
0.443	0.0109995	0.0110668	0.0110465	0.011074
0.444	0.0110235	0.0110922	0.0110715	0.0110995
0.445	0.0110545	0.0111192	0.0111038	0.0111265
0.446	0.0110788	0.0111416	0.0111301	0.0111489
0.447	0.0111035	0.0111718	0.0111548	0.0111791
0.448	0.011123	0.0111951	0.0111736	0.0112024
0.449	0.0111469	0.0112204	0.0111961	0.0112277
0.45	0.0111665	0.011245	0.0112187	0.0112523
0.451	0.0111916	0.011269	0.0112442	0.0112764
0.452	0.0112163	0.0112968	0.011267	0.0113042
0.453	0.0112363	0.0113209	0.0112867	0.0113283
0.454	0.0112656	0.0113487	0.0113166	0.0113561
0.455	0.0112893	0.011377	0.0113388	0.0113844
0.456	0.0113076	0.0114008	0.0113591	0.0114083
0.457	0.0113287	0.0114223	0.0113817	0.0114298
0.458	0.011355	0.0114501	0.0114096	0.0114577
0.459	0.0113782	0.0114737	0.0114327	0.0114814
0.46	0.0114021	0.0114979	0.011458	0.0115056
0.461	0.0114267	0.0115261	0.0114822	0.0115338
0.462	0.0114515	0.0115519	0.0115085	0.0115596
0.463	0.0114735	0.0115799	0.0115317	0.0115876
0.464	0.0114898	0.0116055	0.0115468	0.0116132
0.465	0.0115141	0.01163	0.0115705	0.0116377
0.466	0.0115371	0.0116597	0.0115937	0.0116674
0.467	0.0115574	0.0116849	0.0116153	0.0116926
0.468	0.0115887	0.0117033	0.0116465	0.0117111
0.469	0.0116138	0.0117343	0.0116717	0.0117421
0.47	0.0116397	0.0117567	0.0116968	0.0117645
0.471	0.0116665	0.0117766	0.0117239	0.0117844
0.472	0.0116939	0.0117992	0.011753	0.011807
0.473	0.0117166	0.0118261	0.0117737	0.0118339
0.474	0.011738	0.0118483	0.0117959	0.0118561
0.475	0.011765	0.0118788	0.011823	0.0118866
0.476	0.011789	0.0119053	0.0118472	0.0119132
0.477	0.0118134	0.0119287	0.0118738	0.0119366
0.478	0.0118368	0.0119565	0.0118966	0.0119643
0.479	0.0118618	0.0119805	0.0119214	0.0119884
0.48	0.0118838	0.0119999	0.0119431	0.0120078
0.481	0.0119076	0.012034	0.0119657	0.0120418
0.482	0.0119303	0.0120592	0.011986	0.012067
0.483	0.0119488	0.012084	0.0120037	0.0120919
0.484	0.0119793	0.0121059	0.0120335	0.0121138
0.485	0.0120024	0.0121341	0.0120577	0.012142
0.486	0.0120282	0.0121516	0.0120844	0.0121597
0.487	0.0120565	0.0121764	0.012113	0.0121845
0.488	0.0120829	0.0122058	0.0121409	0.0122139
0.489	0.0121089	0.0122336	0.0121684	0.0122417
0.49	0.012136	0.0122565	0.0121958	0.0122646
0.491	0.012159	0.0122804	0.0122191	0.0122885
0.492	0.012184	0.0123107	0.0122416	0.0123188
0.493	0.0122059	0.0123355	0.0122657	0.0123437
0.494	0.0122306	0.0123608	0.0122904	0.012369
0.495	0.0122513	0.0123834	0.0123131	0.0123916
0.496	0.0122783	0.0124107	0.0123397	0.0124189
0.497	0.0123053	0.0124318	0.0123688	0.0124401
0.498	0.0123367	0.0124595	0.0123994	0.0124678
0.499	0.012368	0.0124888	0.0124312	0.0124971
0.5	0.012399	0.0125158	0.0124611	0.0125241
0.501	0.0124237	0.0125413	0.0124828	0.0125496
0.502	0.01245	0.0125638	0.0125089	0.0125721
0.503	0.0124735	0.0125887	0.0125332	0.012597
0.504	0.0125025	0.0126176	0.0125597	0.0126259
0.505	0.01253	0.0126368	0.0125883	0.0126451
0.506	0.0125534	0.0126611	0.0126119	0.0126694
0.507	0.0125844	0.012685	0.0126441	0.0126934
0.508	0.012612	0.0127108	0.0126702	0.0127192
0.509	0.0126364	0.0127289	0.0126936	0.0127373
0.51	0.0126605	0.012751	0.0127196	0.0127594
0.511	0.0126821	0.0127753	0.0127414	0.0127836
0.512	0.0127115	0.0127987	0.0127729	0.012807
0.513	0.0127396	0.012826	0.0127984	0.0128343
0.514	0.0127641	0.0128526	0.0128244	0.0128609
0.515	0.0127905	0.0128798	0.0128495	0.0128881
0.516	0.012813	0.0129027	0.0128703	0.012911
0.517	0.0128327	0.0129275	0.0128901	0.0129358
0.518	0.012861	0.0129516	0.0129185	0.0129599
0.519	0.0128862	0.0129737	0.0129454	0.012982
0.52	0.0129118	0.0130026	0.01297	0.0130109
0.521	0.0129325	0.0130251	0.0129906	0.0130334
0.522	0.0129586	0.0130445	0.0130175	0.0130529
0.523	0.0129815	0.013068	0.0130384	0.0130764
0.524	0.0130102	0.0130919	0.0130711	0.0131004
0.525	0.0130337	0.0131172	0.0130955	0.0131257
0.526	0.0130582	0.0131395	0.0131209	0.013148
0.527	0.0130828	0.0131647	0.0131436	0.0131732
0.528	0.0131094	0.0131867	0.0131694	0.0131952
0.529	0.0131291	0.0132165	0.0131886	0.013225
0.53	0.0131565	0.0132379	0.0132201	0.0132464
0.531	0.0131843	0.0132561	0.013248	0.0132646
0.532	0.0132155	0.0132801	0.0132802	0.0132886
0.533	0.0132425	0.0133122	0.0133075	0.0133207
0.534	0.0132695	0.0133375	0.0133335	0.013346
0.535	0.0132944	0.0133629	0.0133566	0.0133714
0.536	0.013313	0.0133895	0.0133748	0.013398
0.537	0.0133411	0.0134136	0.0134043	0.0134222
0.538	0.0133652	0.0134372	0.0134269	0.0134458
0.539	0.0133936	0.013459	0.0134571	0.0134676
0.54	0.0134268	0.0134867	0.0134903	0.0134953
0.541	0.0134467	0.0135112	0.0135114	0.0135198
0.542	0.0134741	0.0135327	0.0135396	0.0135413
0.543	0.013497	0.0135586	0.013562	0.0135672
0.544	0.0135173	0.0135829	0.0135837	0.0135915
0.545	0.0135396	0.0136086	0.0136048	0.0136172
0.546	0.0135649	0.0136392	0.0136301	0.0136478
0.547	0.0135901	0.0136652	0.0136548	0.0136738
0.548	0.0136195	0.0136813	0.0136857	0.0136899
0.549	0.0136418	0.013704	0.0137083	0.0137126
0.55	0.0136693	0.0137209	0.0137369	0.0137295
0.551	0.0136904	0.0137445	0.0137579	0.0137531
0.552	0.0137163	0.013767	0.0137841	0.0137756
0.553	0.0137422	0.0137947	0.0138108	0.0138033
0.554	0.013764	0.0138215	0.0138309	0.0138301
0.555	0.0137853	0.0138497	0.0138529	0.0138583
0.556	0.0138124	0.0138703	0.013881	0.0138789
0.557	0.013838	0.0138966	0.0139066	0.0139052
0.558	0.0138671	0.0139186	0.0139349	0.0139272
0.559	0.0138889	0.013941	0.0139566	0.0139496
0.56	0.0139183	0.013968	0.0139855	0.0139766
0.561	0.0139413	0.0139912	0.0140102	0.0139998
0.562	0.0139657	0.0140209	0.0140343	0.0140295
0.563	0.0139915	0.0140465	0.0140616	0.0140552
0.564	0.0140193	0.0140758	0.0140866	0.0140846
0.565	0.0140438	0.0140972	0.0141108	0.014106
0.566	0.0140672	0.0141204	0.0141343	0.0141292
0.567	0.0140903	0.0141517	0.0141586	0.0141605
0.568	0.0141107	0.014176	0.0141768	0.0141848
0.569	0.0141403	0.0142032	0.0142068	0.014212
0.57	0.014164	0.0142303	0.0142286	0.0142391
0.571	0.0141834	0.0142553	0.0142495	0.0142641
0.572	0.0142072	0.0142827	0.0142721	0.0142916
0.573	0.014228	0.0143091	0.0142953	0.014318
0.574	0.0142514	0.0143376	0.0143185	0.0143465
0.575	0.0142833	0.0143642	0.0143508	0.0143731
0.576	0.0143096	0.0143948	0.0143767	0.0144037
0.577	0.014342	0.0144208	0.0144068	0.0144297
0.578	0.0143707	0.0144476	0.014435	0.0144565
0.579	0.014393	0.0144662	0.0144626	0.0144751
0.58	0.0144167	0.0144927	0.0144855	0.0145016
0.581	0.0144463	0.0145178	0.0145165	0.0145267
0.582	0.0144761	0.0145379	0.0145472	0.0145468
0.583	0.014495	0.0145664	0.0145659	0.0145753
0.584	0.0145264	0.0145863	0.014598	0.0145952
0.585	0.0145446	0.0146055	0.0146181	0.0146144
0.586	0.0145629	0.0146332	0.0146357	0.0146421
0.587	0.0145861	0.0146539	0.0146617	0.0146629
0.588	0.0146151	0.0146835	0.0146914	0.0146926
0.589	0.0146421	0.0147044	0.0147159	0.0147135
0.59	0.0146725	0.0147287	0.014747	0.0147378
0.591	0.0146973	0.0147499	0.0147716	0.014759
0.592	0.0147212	0.0147708	0.0147937	0.0147799
0.593	0.0147453	0.0148043	0.0148189	0.0148134
0.594	0.0147758	0.0148328	0.014847	0.0148419
0.595	0.0148043	0.0148607	0.0148745	0.0148698
0.596	0.0148312	0.0148796	0.0149033	0.0148887
0.597	0.0148582	0.0149078	0.0149287	0.0149169
0.598	0.0148846	0.0149355	0.014953	0.0149446
0.599	0.0149058	0.0149632	0.0149749	0.0149723
0.6	0.0149307	0.0149859	0.015002	0.014995
0.601	0.0149595	0.0150138	0.0150316	0.0150229
0.602	0.0149855	0.0150435	0.0150557	0.0150526
0.603	0.0150192	0.0150672	0.0150887	0.0150763
0.604	0.0150464	0.0150887	0.0151175	0.0150978
0.605	0.0150739	0.0151102	0.0151443	0.0151193
0.606	0.0150988	0.0151363	0.0151668	0.0151454
0.607	0.0151202	0.0151555	0.0151903	0.0151646
0.608	0.0151448	0.0151729	0.015214	0.015182
0.609	0.0151683	0.0151936	0.0152386	0.0152028
0.61	0.0151947	0.0152147	0.0152672	0.0152239
0.611	0.0152195	0.0152438	0.0152917	0.015253
0.612	0.0152481	0.0152698	0.0153182	0.015279
0.613	0.0152749	0.0152919	0.015345	0.0153011
0.614	0.0153008	0.0153192	0.0153671	0.0153284
0.615	0.0153269	0.0153429	0.0153944	0.0153521
0.616	0.015358	0.0153603	0.0154273	0.0153695
0.617	0.0153855	0.0153859	0.0154528	0.0153951
0.618	0.0154088	0.0154098	0.0154757	0.015419
0.619	0.0154354	0.0154369	0.0155012	0.0154461
0.62	0.0154552	0.0154654	0.0155227	0.0154746
0.621	0.0154814	0.0154907	0.0155449	0.0154999
0.622	0.0155128	0.0155169	0.0155743	0.0155261
0.623	0.0155334	0.0155417	0.0155943	0.0155509
0.624	0.015557	0.0155704	0.0156212	0.0155796
0.625	0.015584	0.0155935	0.0156449	0.0156027
0.626	0.0156078	0.0156117	0.0156697	0.0156209
0.627	0.0156334	0.0156356	0.0156956	0.0156448
0.628	0.0156509	0.0156656	0.0157157	0.0156748
0.629	0.0156802	0.0156896	0.015748	0.0156988
0.63	0.0157041	0.0157106	0.0157728	0.0157198
0.631	0.0157293	0.0157359	0.0157976	0.0157452
0.632	0.015755	0.0157607	0.0158266	0.01577
0.633	0.0157817	0.0157906	0.0158516	0.0157999
0.634	0.0158176	0.0158141	0.015889	0.0158234
0.635	0.0158453	0.0158366	0.0159177	0.0158459
0.636	0.0158732	0.0158586	0.0159458	0.0158679
0.637	0.0158969	0.0158815	0.0159691	0.0158908
0.638	0.0159232	0.0159053	0.0159954	0.0159146
0.639	0.0159457	0.0159344	0.0160176	0.0159437
0.64	0.0159655	0.0159612	0.0160382	0.0159705
0.641	0.0159968	0.0159863	0.0160674	0.0159956
0.642	0.0160242	0.0160158	0.0160919	0.0160251
0.643	0.0160453	0.0160484	0.0161141	0.0160577
0.644	0.0160669	0.0160761	0.0161355	0.0160854
0.645	0.0160966	0.0161033	0.0161657	0.0161126
0.646	0.0161227	0.0161258	0.0161918	0.0161351
0.647	0.016153	0.0161497	0.0162237	0.016159
0.648	0.0161793	0.016177	0.0162495	0.0161863
0.649	0.0162057	0.0162088	0.0162731	0.0162181
0.65	0.0162299	0.0162332	0.0162987	0.0162425
0.651	0.0162546	0.0162612	0.0163227	0.0162705
0.652	0.0162825	0.0162933	0.0163527	0.0163026
0.653	0.0162995	0.016313	0.0163693	0.0163223
0.654	0.0163245	0.0163351	0.0163943	0.0163444
0.655	0.016347	0.0163537	0.0164181	0.0163631
0.656	0.0163722	0.0163861	0.0164413	0.0163955
0.657	0.0164001	0.0164087	0.016469	0.0164182
0.658	0.0164256	0.0164362	0.0164959	0.0164458
0.659	0.0164481	0.0164599	0.0165208	0.0164695
0.66	0.0164732	0.0164884	0.0165486	0.016498
0.661	0.0165016	0.0165129	0.0165749	0.0165226
0.662	0.0165288	0.0165396	0.0166013	0.0165493
0.663	0.0165637	0.0165627	0.0166332	0.0165724
0.664	0.0165833	0.0165813	0.0166538	0.016591
0.665	0.0166085	0.0166072	0.0166795	0.016617
0.666	0.0166383	0.0166357	0.0167081	0.0166455
0.667	0.0166651	0.0166561	0.0167364	0.0166659
0.668	0.0166931	0.0166802	0.016766	0.01669
0.669	0.0167155	0.0166962	0.0167906	0.016706
0.67	0.0167432	0.016728	0.0168155	0.0167379
0.671	0.0167641	0.0167495	0.016838	0.0167594
0.672	0.016791	0.0167746	0.0168646	0.0167845
0.673	0.0168244	0.0167999	0.0168995	0.0168098
0.674	0.0168489	0.0168169	0.016925	0.0168268
0.675	0.0168783	0.0168485	0.0169531	0.0168585
0.676	0.0168989	0.0168719	0.016972	0.0168819
0.677	0.0169238	0.0168953	0.016996	0.0169053
0.678	0.0169531	0.0169201	0.0170233	0.0169301
0.679	0.0169789	0.0169452	0.0170478	0.0169552
0.68	0.0170058	0.0169682	0.0170765	0.0169782
0.681	0.0170315	0.0169979	0.0171028	0.0170079
0.682	0.0170606	0.0170243	0.0171319	0.0170344
0.683	0.0170842	0.0170546	0.0171524	0.0170647
0.684	0.0171089	0.0170831	0.017177	0.0170932
0.685	0.0171379	0.0171083	0.0172033	0.0171184
0.686	0.0171656	0.0171307	0.0172308	0.0171408
0.687	0.0171953	0.0171558	0.0172601	0.0171659
0.688	0.0172249	0.0171763	0.0172905	0.0171864
0.689	0.0172531	0.0171973	0.0173198	0.0172074
0.69	0.0172806	0.0172307	0.0173479	0.0172408
0.691	0.0173083	0.0172536	0.0173756	0.0172637
0.692	0.0173304	0.0172775	0.0173979	0.0172876
0.693	0.0173539	0.0172964	0.0174196	0.0173065
0.694	0.0173828	0.0173228	0.0174502	0.0173329
0.695	0.0174059	0.0173523	0.0174748	0.0173625
0.696	0.0174329	0.0173779	0.0175002	0.0173881
0.697	0.0174551	0.0174004	0.0175236	0.0174106
0.698	0.0174847	0.0174238	0.0175533	0.017434
0.699	0.0175132	0.0174566	0.0175776	0.0174668
0.7	0.0175413	0.0174764	0.0176071	0.0174866
0.701	0.0175691	0.0174986	0.0176358	0.0175088
0.702	0.0175972	0.0175238	0.0176662	0.017534
0.703	0.0176236	0.0175529	0.017693	0.0175631
0.704	0.0176503	0.0175799	0.0177195	0.0175902
0.705	0.017671	0.0176094	0.0177416	0.0176197
0.706	0.0176944	0.0176332	0.0177694	0.0176435
0.707	0.0177164	0.0176647	0.017791	0.0176751
0.708	0.0177396	0.0176923	0.0178155	0.0177027
0.709	0.0177653	0.0177128	0.0178403	0.0177232
0.71	0.0177866	0.0177386	0.0178618	0.017749
0.711	0.0178138	0.0177606	0.0178894	0.017771
0.712	0.0178472	0.0177847	0.0179219	0.0177951
0.713	0.0178659	0.0178068	0.0179454	0.0178172
0.714	0.0178883	0.0178233	0.0179664	0.0178337
0.715	0.0179184	0.017848	0.0179956	0.0178584
0.716	0.0179442	0.0178719	0.0180208	0.0178823
0.717	0.0179672	0.0178899	0.0180435	0.0179003
0.718	0.0179944	0.0179173	0.0180713	0.0179277
0.719	0.0180184	0.0179424	0.0180983	0.0179528
0.72	0.0180459	0.0179653	0.0181238	0.0179757
0.721	0.0180776	0.0179905	0.0181552	0.018001
0.722	0.0180996	0.0180183	0.0181794	0.0180289
0.723	0.0181218	0.0180474	0.0182015	0.018058
0.724	0.0181432	0.0180712	0.0182221	0.0180818
0.725	0.0181695	0.0181001	0.0182501	0.0181107
0.726	0.018195	0.018124	0.0182742	0.0181346
0.727	0.018214	0.0181506	0.0182909	0.0181613
0.728	0.0182356	0.0181777	0.0183139	0.0181884
0.729	0.018267	0.0182011	0.0183451	0.0182118
0.73	0.0182844	0.018221	0.0183634	0.0182317
0.731	0.0183176	0.0182404	0.0183977	0.0182511
0.732	0.0183476	0.0182658	0.018428	0.0182765
0.733	0.0183719	0.018291	0.0184521	0.0183017
0.734	0.0183977	0.0183153	0.0184774	0.018326
0.735	0.0184212	0.0183406	0.0184995	0.0183513
0.736	0.0184427	0.0183671	0.0185213	0.0183778
0.737	0.0184687	0.0183905	0.018548	0.0184012
0.738	0.0184835	0.0184157	0.0185644	0.0184265
0.739	0.0185139	0.018445	0.0185942	0.0184559
0.74	0.0185327	0.0184712	0.0186149	0.0184822
0.741	0.0185588	0.0184976	0.0186396	0.0185087
0.742	0.0185791	0.0185243	0.0186595	0.0185353
0.743	0.0186103	0.0185471	0.0186911	0.0185581
0.744	0.0186378	0.0185715	0.0187181	0.0185825
0.745	0.0186621	0.0185922	0.0187432	0.0186032
0.746	0.0186899	0.0186153	0.0187717	0.0186263
0.747	0.0187175	0.0186411	0.0188006	0.0186521
0.748	0.0187369	0.0186648	0.018821	0.0186758
0.749	0.0187613	0.0186955	0.0188468	0.0187065
0.75	0.0187869	0.0187156	0.0188742	0.0187266
0.751	0.0188176	0.0187448	0.018906	0.0187559
0.752	0.0188407	0.0187714	0.018927	0.0187825
0.753	0.0188643	0.0187968	0.0189507	0.0188079
0.754	0.018889	0.0188207	0.0189781	0.0188318
0.755	0.0189189	0.0188409	0.0190083	0.018852
0.756	0.0189426	0.0188665	0.0190308	0.0188776
0.757	0.018963	0.0188944	0.0190519	0.0189056
0.758	0.018984	0.0189247	0.0190729	0.0189359
0.759	0.01901	0.0189472	0.0191009	0.0189583
0.76	0.0190309	0.0189699	0.0191215	0.018981
0.761	0.0190603	0.0189949	0.0191503	0.0190061
0.762	0.0190853	0.0190193	0.0191742	0.0190305
0.763	0.0191116	0.0190427	0.0191981	0.0190539
0.764	0.0191405	0.0190709	0.0192265	0.0190821
0.765	0.0191674	0.0190976	0.0192524	0.0191088
0.766	0.0191917	0.019123	0.0192741	0.0191343
0.767	0.0192125	0.0191556	0.0192924	0.0191669
0.768	0.01924	0.0191752	0.0193199	0.0191865
0.769	0.0192697	0.0191953	0.0193504	0.0192067
0.77	0.0193007	0.0192173	0.0193799	0.0192288
0.771	0.0193318	0.0192431	0.0194139	0.0192546
0.772	0.0193582	0.0192689	0.0194396	0.0192804
0.773	0.0193838	0.0192933	0.0194642	0.0193048
0.774	0.0194083	0.0193241	0.0194886	0.0193356
0.775	0.01943	0.0193501	0.0195089	0.0193616
0.776	0.0194549	0.0193741	0.019536	0.0193856
0.777	0.0194842	0.0194016	0.019566	0.0194132
0.778	0.0195127	0.0194302	0.0195932	0.0194418
0.779	0.01954	0.0194562	0.0196173	0.0194678
0.78	0.0195649	0.0194798	0.0196408	0.0194914
0.781	0.0195962	0.0195047	0.0196702	0.0195163
0.782	0.0196258	0.0195208	0.0197016	0.0195324
0.783	0.0196562	0.0195483	0.0197284	0.0195599
0.784	0.0196842	0.0195723	0.019755	0.019584
0.785	0.0197088	0.0195967	0.0197784	0.0196084
0.786	0.0197352	0.0196201	0.0198042	0.0196318
0.787	0.0197639	0.0196475	0.0198301	0.0196592
0.788	0.0197966	0.0196696	0.0198638	0.0196813
0.789	0.0198208	0.019699	0.0198894	0.0197108
0.79	0.0198551	0.0197221	0.0199232	0.0197339
0.791	0.0198809	0.0197452	0.0199485	0.019757
0.792	0.0199082	0.0197728	0.019978	0.0197847
0.793	0.0199358	0.0197918	0.0200071	0.0198037
0.794	0.0199578	0.019823	0.0200289	0.0198349
0.795	0.0199848	0.0198478	0.0200574	0.0198597
0.796	0.0200037	0.0198716	0.0200778	0.0198835
0.797	0.0200235	0.0198943	0.0200986	0.0199062
0.798	0.0200477	0.0199093	0.0201256	0.0199212
0.799	0.0200715	0.019935	0.020151	0.0199469
0.8	0.0200953	0.0199577	0.0201754	0.0199696
0.801	0.0201245	0.0199819	0.0202027	0.0199938
0.802	0.0201482	0.020002	0.0202248	0.0200139
0.803	0.0201685	0.0200293	0.0202434	0.0200412
0.804	0.0201963	0.0200573	0.0202715	0.0200692
0.805	0.0202281	0.0200806	0.0203058	0.0200925
0.806	0.0202557	0.0201072	0.0203327	0.0201191
0.807	0.0202802	0.020131	0.0203589	0.0201429
0.808	0.0203078	0.0201541	0.0203883	0.020166
0.809	0.0203284	0.0201752	0.0204075	0.0201871
0.81	0.0203535	0.0202014	0.0204324	0.0202133
0.811	0.0203749	0.0202259	0.0204533	0.0202378
0.812	0.0204065	0.0202543	0.0204825	0.0202662
0.813	0.0204355	0.0202784	0.0205132	0.0202903
0.814	0.0204583	0.0203064	0.0205356	0.0203183
0.815	0.0204863	0.0203309	0.0205607	0.0203428
0.816	0.0205077	0.0203545	0.0205814	0.0203664
0.817	0.0205339	0.020384	0.0206059	0.0203959
0.818	0.0205646	0.0204117	0.0206366	0.0204238
0.819	0.0205874	0.0204407	0.0206601	0.0204529
0.82	0.0206124	0.0204666	0.0206865	0.0204788
0.821	0.0206395	0.0204842	0.0207141	0.0204964
0.822	0.0206587	0.0205128	0.0207353	0.020525
0.823	0.0206885	0.0205347	0.0207652	0.0205469
0.824	0.0207121	0.020559	0.0207919	0.0205712
0.825	0.0207361	0.0205901	0.020815	0.0206023
0.826	0.0207613	0.0206144	0.020842	0.0206266
0.827	0.0207854	0.0206402	0.0208665	0.0206525
0.828	0.0208131	0.0206695	0.0208936	0.0206818
0.829	0.020841	0.0206996	0.0209205	0.0207119
0.83	0.0208703	0.0207271	0.0209478	0.0207395
0.831	0.0208971	0.020751	0.020973	0.0207634
0.832	0.0209209	0.0207753	0.0209974	0.0207878
0.833	0.0209496	0.0207997	0.02103	0.0208122
0.834	0.0209778	0.0208265	0.0210578	0.020839
0.835	0.0209989	0.0208522	0.02108	0.0208647
0.836	0.0210353	0.0208796	0.0211149	0.0208921
0.837	0.0210661	0.0209003	0.0211469	0.0209129
0.838	0.0210943	0.020926	0.0211738	0.0209386
0.839	0.0211215	0.0209488	0.0211999	0.0209614
0.84	0.0211454	0.0209688	0.0212227	0.0209814
0.841	0.0211768	0.020992	0.0212536	0.0210047
0.842	0.0212002	0.0210192	0.0212765	0.0210319
0.843	0.0212225	0.0210407	0.0212996	0.0210535
0.844	0.0212468	0.0210635	0.021327	0.0210763
0.845	0.0212777	0.0210889	0.0213595	0.0211017
0.846	0.0213026	0.021112	0.0213845	0.0211248
0.847	0.0213321	0.0211384	0.0214134	0.0211512
0.848	0.0213585	0.0211649	0.0214391	0.0211777
0.849	0.0213822	0.0211912	0.0214633	0.021204
0.85	0.0214059	0.0212147	0.0214864	0.0212276
0.851	0.021429	0.0212441	0.0215086	0.021257
0.852	0.0214479	0.0212775	0.0215296	0.0212904
0.853	0.0214699	0.021302	0.0215529	0.021315
0.854	0.0214944	0.0213272	0.0215778	0.0213402
0.855	0.0215192	0.0213511	0.021602	0.0213641
0.856	0.0215447	0.0213768	0.0216271	0.0213898
0.857	0.0215687	0.0214005	0.0216527	0.0214135
0.858	0.0215909	0.0214304	0.0216739	0.0214434
0.859	0.0216199	0.0214572	0.0217031	0.0214702
0.86	0.0216461	0.0214793	0.0217272	0.0214923
0.861	0.021663	0.021499	0.0217449	0.021512
0.862	0.0216847	0.0215207	0.0217693	0.0215337
0.863	0.0217112	0.0215441	0.0217958	0.0215571
0.864	0.0217323	0.0215726	0.0218169	0.0215856
0.865	0.0217564	0.0215932	0.0218412	0.0216062
0.866	0.0217732	0.0216265	0.0218555	0.0216395
0.867	0.0217995	0.0216464	0.021882	0.0216594
0.868	0.0218245	0.0216688	0.0219056	0.0216818
0.869	0.0218523	0.0216961	0.0219296	0.0217091
0.87	0.0218728	0.0217267	0.0219508	0.0217398
0.871	0.0218982	0.0217483	0.0219752	0.0217614
0.872	0.0219262	0.0217758	0.022001	0.0217889
0.873	0.0219463	0.0217995	0.0220221	0.0218126
0.874	0.0219719	0.0218196	0.0220494	0.0218327
0.875	0.0219954	0.0218449	0.022074	0.021858
0.876	0.0220224	0.0218746	0.0221019	0.0218878
0.877	0.0220484	0.0218961	0.02213	0.0219093
0.878	0.022083	0.0219228	0.0221598	0.021936
0.879	0.0221057	0.0219435	0.0221837	0.0219567
0.88	0.0221285	0.021967	0.0222085	0.0219802
0.881	0.0221542	0.0219933	0.0222327	0.0220065
0.882	0.0221775	0.0220189	0.0222574	0.0220321
0.883	0.0221988	0.0220458	0.0222784	0.022059
0.884	0.0222251	0.0220776	0.0223056	0.0220908
0.885	0.0222496	0.0221054	0.0223292	0.0221186
0.886	0.0222741	0.0221297	0.0223519	0.0221429
0.887	0.0223001	0.022159	0.0223757	0.0221722
0.888	0.0223273	0.0221788	0.022405	0.022192
0.889	0.0223581	0.022203	0.0224353	0.0222162
0.89	0.0223799	0.0222255	0.0224568	0.0222387
0.891	0.0224063	0.0222489	0.0224823	0.0222621
0.892	0.0224286	0.022277	0.0225047	0.0222902
0.893	0.022454	0.0223035	0.0225319	0.0223167
0.894	0.0224775	0.0223321	0.0225559	0.0223453
0.895	0.0225034	0.0223625	0.0225822	0.0223757
0.896	0.0225309	0.0223848	0.0226094	0.022398
0.897	0.0225509	0.0224048	0.0226318	0.022418
0.898	0.0225834	0.0224278	0.0226651	0.022441
0.899	0.0226074	0.022447	0.0226899	0.0224602
0.9	0.0226331	0.0224739	0.0227172	0.0224871
0.901	0.0226596	0.0225037	0.0227444	0.0225169
0.902	0.0226837	0.0225331	0.0227668	0.0225463
0.903	0.0227126	0.022555	0.0227979	0.0225682
0.904	0.0227456	0.0225843	0.0228295	0.0225975
0.905	0.0227707	0.0226089	0.0228556	0.0226221
0.906	0.0227961	0.0226384	0.0228821	0.0226516
0.907	0.0228175	0.0226633	0.0229047	0.0226765
0.908	0.0228392	0.0226875	0.0229264	0.0227007
0.909	0.022862	0.0227154	0.0229497	0.0227286
0.91	0.0228851	0.0227442	0.0229711	0.0227574
0.911	0.0229135	0.0227764	0.0229978	0.0227896
0.912	0.0229435	0.0227992	0.0230274	0.0228124
0.913	0.0229657	0.022823	0.0230502	0.0228362
0.914	0.0229912	0.0228546	0.0230715	0.0228678
0.915	0.0230145	0.0228761	0.0230949	0.0228893
0.916	0.023041	0.0228992	0.0231221	0.0229124
0.917	0.0230635	0.0229284	0.0231452	0.0229416
0.918	0.0230893	0.0229558	0.0231705	0.022969
0.919	0.0231129	0.0229813	0.0231941	0.0229945
0.92	0.02314	0.0230068	0.0232195	0.02302
0.921	0.0231638	0.0230317	0.0232436	0.0230449
0.922	0.0231861	0.0230591	0.0232638	0.0230723
0.923	0.0232119	0.0230835	0.0232889	0.0230967
0.924	0.0232422	0.0231074	0.0233171	0.0231206
0.925	0.0232627	0.023134	0.0233389	0.0231472
0.926	0.0232884	0.0231628	0.023365	0.023176
0.927	0.0233121	0.023185	0.0233884	0.0231982
0.928	0.0233323	0.0232081	0.0234107	0.0232213
0.929	0.0233576	0.0232324	0.0234379	0.0232456
0.93	0.0233791	0.0232626	0.0234582	0.0232757
0.931	0.0234083	0.023287	0.0234894	0.0233001
0.932	0.0234319	0.0233108	0.0235128	0.0233239
0.933	0.0234571	0.0233342	0.0235381	0.0233473
0.934	0.0234847	0.0233635	0.0235652	0.0233766
0.935	0.0235091	0.0233971	0.0235897	0.0234102
0.936	0.0235355	0.023426	0.0236151	0.0234391
0.937	0.0235643	0.0234567	0.0236453	0.0234699
0.938	0.0235906	0.0234819	0.0236736	0.0234951
0.939	0.0236222	0.0235052	0.0237024	0.0235184
0.94	0.0236511	0.023529	0.0237316	0.0235422
0.941	0.0236829	0.0235583	0.0237633	0.0235715
0.942	0.02371	0.0235792	0.0237916	0.0235924
0.943	0.0237324	0.0236008	0.0238164	0.023614
0.944	0.0237604	0.0236249	0.0238456	0.0236381
0.945	0.0237844	0.0236508	0.0238714	0.023664
0.946	0.0238127	0.0236778	0.0238981	0.0236909
0.947	0.0238345	0.0237023	0.0239176	0.0237154
0.948	0.0238616	0.0237251	0.0239463	0.0237382
0.949	0.0238914	0.0237455	0.0239738	0.0237586
0.95	0.0239203	0.023771	0.0240008	0.0237841
0.951	0.0239494	0.0237949	0.0240272	0.023808
0.952	0.0239711	0.0238207	0.0240505	0.0238338
0.953	0.0239954	0.0238525	0.0240739	0.0238656
0.954	0.0240232	0.0238757	0.0241036	0.0238888
0.955	0.0240539	0.023896	0.0241376	0.0239092
0.956	0.0240768	0.0239237	0.0241598	0.0239369
0.957	0.0241007	0.0239425	0.0241852	0.0239557
0.958	0.0241271	0.0239692	0.024211	0.0239824
0.959	0.0241538	0.0239951	0.0242386	0.0240083
0.96	0.024181	0.0240157	0.0242673	0.0240289
0.961	0.0242077	0.0240445	0.0242939	0.0240577
0.962	0.0242276	0.0240686	0.0243136	0.0240818
0.963	0.0242525	0.0240967	0.024339	0.0241099
0.964	0.0242779	0.0241219	0.0243603	0.0241351
0.965	0.0243009	0.0241423	0.0243863	0.0241555
0.966	0.0243302	0.0241604	0.024419	0.0241736
0.967	0.0243505	0.0241786	0.0244437	0.0241918
0.968	0.0243712	0.024195	0.024466	0.0242082
0.969	0.0243911	0.0242243	0.0244904	0.0242375
0.97	0.0244156	0.0242548	0.0245143	0.024268
0.971	0.0244339	0.0242834	0.0245329	0.0242966
0.972	0.0244608	0.0243082	0.0245591	0.0243214
0.973	0.0244877	0.0243325	0.0245846	0.0243457
0.974	0.0245199	0.0243641	0.0246163	0.0243773
0.975	0.0245413	0.0243925	0.0246364	0.0244057
0.976	0.0245596	0.0244235	0.0246558	0.0244367
0.977	0.0245873	0.0244453	0.0246831	0.0244585
0.978	0.0246099	0.0244676	0.0247063	0.0244808
0.979	0.0246331	0.0245017	0.0247301	0.0245149
0.98	0.0246583	0.024525	0.0247556	0.0245383
0.981	0.0246851	0.0245495	0.0247806	0.0245628
0.982	0.0247191	0.0245785	0.0248106	0.0245918
0.983	0.0247456	0.0246047	0.0248387	0.024618
0.984	0.0247726	0.0246328	0.0248643	0.0246461
0.985	0.0247952	0.024658	0.0248887	0.0246713
0.986	0.0248243	0.0246806	0.0249188	0.0246939
0.987	0.0248602	0.0247118	0.0249538	0.0247251
0.988	0.024888	0.0247326	0.0249822	0.0247459
0.989	0.024916	0.0247571	0.0250104	0.0247705
0.99	0.0249408	0.0247801	0.0250361	0.0247935
0.991	0.02497	0.0247989	0.0250654	0.0248123
0.992	0.0249971	0.0248241	0.0250908	0.0248375
0.993	0.0250205	0.0248553	0.0251135	0.0248687
0.994	0.0250469	0.0248835	0.0251398	0.0248969
0.995	0.0250665	0.0248984	0.0251601	0.0249118
0.996	0.0250926	0.0249263	0.0251866	0.0249399
0.997	0.0251239	0.0249532	0.025215	0.0249668
0.998	0.0251518	0.0249806	0.0252423	0.0249942
0.999	0.0251729	0.0250091	0.0252647	0.0250227
1	0.025196	0.0250303	0.0252884	0.0250439
1.001	0.0252214	0.0250515	0.0253132	0.0250651
1.002	0.0252466	0.0250753	0.0253385	0.0250889
1.003	0.025277	0.0250988	0.0253679	0.0251124
1.004	0.025308	0.0251229	0.0253986	0.0251365
1.005	0.0253337	0.0251458	0.0254232	0.0251594
1.006	0.0253636	0.0251727	0.0254504	0.0251863
1.007	0.0253936	0.0251986	0.0254784	0.0252122
1.008	0.025422	0.0252216	0.0255094	0.0252352
1.009	0.0254506	0.0252425	0.0255363	0.0252562
1.01	0.0254702	0.025268	0.0255545	0.0252818
1.011	0.0254956	0.0252952	0.0255804	0.0253091
1.012	0.025516	0.0253195	0.0255989	0.0253334
1.013	0.0255363	0.0253409	0.0256195	0.0253548
1.014	0.0255573	0.025371	0.0256394	0.025385
1.015	0.0255824	0.0253977	0.025662	0.0254117
1.016	0.0256051	0.0254188	0.0256858	0.0254328
1.017	0.0256274	0.0254439	0.0257103	0.025458
1.018	0.0256541	0.0254718	0.0257357	0.0254859
1.019	0.0256806	0.025497	0.0257612	0.0255111
1.02	0.0257107	0.0255227	0.0257921	0.0255368
1.021	0.025733	0.0255474	0.0258146	0.0255615
1.022	0.0257612	0.0255685	0.025842	0.0255826
1.023	0.0257817	0.0255926	0.0258626	0.0256067
1.024	0.0258091	0.0256149	0.025889	0.025629
1.025	0.025837	0.0256431	0.0259164	0.0256572
1.026	0.0258638	0.0256693	0.0259408	0.0256834
1.027	0.0258912	0.025701	0.0259666	0.0257151
1.028	0.0259135	0.0257209	0.0259876	0.025735
1.029	0.0259414	0.0257432	0.0260145	0.0257573
1.03	0.025971	0.0257669	0.0260452	0.025781
1.031	0.025999	0.0257906	0.0260743	0.0258047
1.032	0.0260237	0.0258144	0.026099	0.0258285
1.033	0.0260442	0.0258392	0.0261188	0.0258533
1.034	0.0260727	0.0258683	0.0261491	0.0258825
1.035	0.0260946	0.0258925	0.0261704	0.0259067
1.036	0.0261136	0.0259229	0.0261905	0.0259372
1.037	0.0261444	0.0259516	0.0262219	0.0259659
1.038	0.0261671	0.0259744	0.0262444	0.0259887
1.039	0.0261931	0.026	0.0262732	0.0260143
1.04	0.026223	0.0260262	0.0263028	0.0260405
1.041	0.0262516	0.0260549	0.02633	0.0260692
1.042	0.0262722	0.0260783	0.0263539	0.0260927
1.043	0.0262967	0.0261041	0.02638	0.0261185
1.044	0.0263253	0.0261288	0.0264098	0.0261432
1.045	0.0263513	0.026152	0.0264355	0.0261664
1.046	0.0263774	0.0261758	0.026463	0.0261902
1.047	0.0264041	0.0262006	0.0264898	0.026215
1.048	0.0264263	0.0262247	0.0265121	0.0262391
1.049	0.0264565	0.0262487	0.0265405	0.0262631
1.05	0.0264853	0.0262768	0.0265695	0.0262912
1.051	0.0265098	0.0263034	0.0265941	0.0263178
1.052	0.0265335	0.0263292	0.0266181	0.0263437
1.053	0.026558	0.0263529	0.0266429	0.0263675
1.054	0.0265827	0.0263754	0.0266681	0.02639
1.055	0.0266073	0.0263992	0.0266948	0.0264138
1.056	0.0266346	0.0264299	0.0267224	0.0264445
1.057	0.0266596	0.0264502	0.0267467	0.0264648
1.058	0.0266776	0.0264757	0.0267649	0.0264903
1.059	0.0267028	0.0265016	0.0267893	0.0265162
1.06	0.026729	0.0265233	0.0268155	0.0265379
1.061	0.0267561	0.0265487	0.0268418	0.0265633
1.062	0.0267806	0.0265776	0.0268644	0.0265922
1.063	0.0268001	0.0265992	0.0268838	0.0266138
1.064	0.0268271	0.0266248	0.0269097	0.0266394
1.065	0.0268578	0.0266496	0.026941	0.0266642
1.066	0.0268833	0.0266718	0.0269639	0.0266864
1.067	0.0269087	0.0266966	0.0269897	0.0267112
1.068	0.0269315	0.0267244	0.0270122	0.026739
1.069	0.0269554	0.0267499	0.0270366	0.0267645
1.07	0.0269797	0.0267761	0.0270606	0.0267907
1.071	0.0270007	0.0267893	0.0270851	0.0268039
1.072	0.0270288	0.0268196	0.0271115	0.0268342
1.073	0.0270543	0.026847	0.0271357	0.0268616
1.074	0.0270826	0.0268703	0.027165	0.0268849
1.075	0.0271092	0.0268993	0.0271898	0.0269138
1.076	0.0271347	0.0269204	0.027216	0.0269349
1.077	0.0271604	0.0269479	0.0272436	0.0269624
1.078	0.0271827	0.0269673	0.027264	0.0269818
1.079	0.0272032	0.0270003	0.0272842	0.0270148
1.08	0.0272324	0.0270289	0.027315	0.0270434
1.081	0.0272561	0.0270484	0.0273398	0.0270629
1.082	0.02728	0.0270695	0.0273655	0.027084
1.083	0.0273071	0.0270957	0.0273927	0.0271102
1.084	0.0273306	0.027121	0.0274179	0.0271355
1.085	0.0273563	0.0271473	0.0274419	0.0271618
1.086	0.027383	0.0271737	0.0274684	0.0271882
1.087	0.0274073	0.0271962	0.0274901	0.0272107
1.088	0.0274284	0.0272204	0.0275102	0.0272349
1.089	0.0274537	0.0272425	0.0275352	0.027257
1.09	0.0274802	0.0272733	0.0275594	0.0272878
1.091	0.0275112	0.0273015	0.0275876	0.027316
1.092	0.0275315	0.0273255	0.0276089	0.02734
1.093	0.0275548	0.0273533	0.0276314	0.0273678
1.094	0.0275746	0.0273767	0.0276502	0.0273911
1.095	0.0275955	0.0273988	0.0276722	0.0274132
1.096	0.0276169	0.0274187	0.0276936	0.0274331
1.097	0.0276387	0.0274479	0.0277159	0.0274623
1.098	0.0276643	0.0274726	0.0277433	0.027487
1.099	0.0276872	0.0274947	0.0277666	0.0275091
1.1	0.0277181	0.0275136	0.0277975	0.027528
1.101	0.0277429	0.0275385	0.0278227	0.0275529
1.102	0.0277754	0.0275595	0.0278534	0.0275739
1.103	0.0278005	0.027586	0.0278814	0.0276005
1.104	0.0278247	0.0276091	0.027906	0.0276236
1.105	0.0278563	0.0276319	0.0279366	0.0276464
1.106	0.0278833	0.027657	0.0279655	0.0276716
1.107	0.0279117	0.027685	0.0279898	0.0276996
1.108	0.0279375	0.0277119	0.0280183	0.0277264
1.109	0.0279581	0.0277322	0.0280387	0.0277467
1.11	0.0279909	0.0277571	0.0280733	0.0277716
1.111	0.0280172	0.0277876	0.0280999	0.0278021
1.112	0.028054	0.0278121	0.0281358	0.0278266
1.113	0.0280779	0.0278388	0.0281608	0.0278533
1.114	0.0281024	0.0278651	0.0281868	0.0278796
1.115	0.0281267	0.0278919	0.0282084	0.0279064
1.116	0.0281503	0.0279134	0.0282314	0.0279279
1.117	0.0281747	0.0279383	0.0282579	0.0279528
1.118	0.0281977	0.0279589	0.0282813	0.0279734
1.119	0.0282202	0.0279819	0.028306	0.0279965
1.12	0.0282462	0.0280068	0.0283316	0.0280214
1.121	0.0282744	0.028029	0.0283592	0.0280436
1.122	0.0283037	0.0280595	0.0283872	0.0280741
1.123	0.0283285	0.0280817	0.028412	0.0280963
1.124	0.0283517	0.0281076	0.0284357	0.0281222
1.125	0.028372	0.0281333	0.0284555	0.0281479
1.126	0.0283931	0.0281618	0.0284773	0.0281764
1.127	0.0284193	0.0281875	0.0285033	0.0282021
1.128	0.0284354	0.0282073	0.0285196	0.0282219
1.129	0.0284611	0.0282295	0.0285466	0.0282441
1.13	0.0284878	0.0282554	0.0285728	0.02827
1.131	0.0285161	0.0282816	0.0286	0.0282962
1.132	0.028541	0.0283108	0.0286278	0.0283254
1.133	0.028569	0.0283426	0.0286571	0.0283572
1.134	0.0285998	0.0283661	0.0286863	0.0283807
1.135	0.0286188	0.0283934	0.0287057	0.028408
1.136	0.0286424	0.0284235	0.0287275	0.0284381
1.137	0.0286647	0.028448	0.0287522	0.0284626
1.138	0.0286854	0.0284704	0.0287738	0.028485
1.139	0.0287008	0.0284928	0.0287896	0.0285074
1.14	0.0287319	0.0285217	0.0288243	0.0285363
1.141	0.0287476	0.0285454	0.0288404	0.02856
1.142	0.0287744	0.0285668	0.0288672	0.0285814
1.143	0.0288012	0.0286006	0.0288936	0.0286151
1.144	0.0288257	0.0286196	0.0289183	0.0286341
1.145	0.0288519	0.0286469	0.0289425	0.0286614
1.146	0.0288763	0.028666	0.0289685	0.0286806
1.147	0.0288955	0.0286929	0.0289874	0.0287075
1.148	0.028914	0.0287203	0.0290064	0.0287349
1.149	0.0289302	0.028747	0.0290266	0.0287616
1.15	0.0289519	0.028773	0.0290483	0.0287876
1.151	0.0289758	0.0287981	0.0290705	0.0288127
1.152	0.0290027	0.0288184	0.0290951	0.028833
1.153	0.0290299	0.0288445	0.0291217	0.0288591
1.154	0.0290605	0.0288753	0.0291509	0.0288899
1.155	0.0290902	0.0288971	0.0291799	0.0289117
1.156	0.0291169	0.0289234	0.0292044	0.028938
1.157	0.0291379	0.0289488	0.0292247	0.0289634
1.158	0.0291582	0.0289749	0.0292443	0.0289895
1.159	0.0291901	0.0290038	0.029275	0.0290184
1.16	0.0292172	0.0290258	0.0293016	0.0290404
1.161	0.0292414	0.029055	0.0293256	0.0290696
1.162	0.0292691	0.0290818	0.0293517	0.0290964
1.163	0.0292975	0.0291065	0.0293783	0.0291211
1.164	0.0293191	0.0291283	0.0293998	0.0291429
1.165	0.0293484	0.0291574	0.0294308	0.029172
1.166	0.0293767	0.0291779	0.0294592	0.0291925
1.167	0.0294036	0.0291995	0.029486	0.0292141
1.168	0.0294292	0.0292266	0.0295096	0.0292412
1.169	0.0294561	0.0292544	0.0295355	0.029269
1.17	0.029489	0.029277	0.029569	0.0292916
1.171	0.0295101	0.0293041	0.0295873	0.0293187
1.172	0.0295356	0.0293364	0.029613	0.029351
1.173	0.0295604	0.0293553	0.0296371	0.0293699
1.174	0.0295814	0.029375	0.0296595	0.0293896
1.175	0.0296115	0.0293966	0.0296909	0.0294112
1.176	0.029642	0.0294191	0.0297203	0.0294337
1.177	0.0296641	0.0294441	0.0297414	0.0294588
1.178	0.0296944	0.029471	0.0297709	0.0294857
1.179	0.0297135	0.0294946	0.0297893	0.0295093
1.18	0.0297409	0.0295215	0.0298162	0.0295362
1.181	0.029762	0.029544	0.0298379	0.0295587
1.182	0.029779	0.0295662	0.029857	0.0295809
1.183	0.0298053	0.0295896	0.0298829	0.0296043
1.184	0.0298244	0.029618	0.0299003	0.0296327
1.185	0.0298462	0.0296418	0.0299235	0.0296565
1.186	0.0298686	0.0296749	0.029944	0.0296896
1.187	0.0298938	0.0296971	0.0299723	0.0297118
1.188	0.0299232	0.0297235	0.0300008	0.0297383
1.189	0.0299428	0.029748	0.0300233	0.0297628
1.19	0.0299664	0.0297758	0.0300457	0.0297906
1.191	0.029993	0.0298032	0.030071	0.029818
1.192	0.0300181	0.029828	0.0300955	0.0298428
1.193	0.0300448	0.0298611	0.0301204	0.0298759
1.194	0.0300743	0.0298856	0.0301484	0.0299004
1.195	0.0300992	0.0299083	0.0301725	0.0299231
1.196	0.0301186	0.029938	0.0301925	0.0299528
1.197	0.0301437	0.0299663	0.030218	0.0299811
1.198	0.0301714	0.0299845	0.0302461	0.0299993
1.199	0.0301992	0.0300051	0.0302733	0.0300199
1.2	0.030231	0.0300342	0.030305	0.030049
1.201	0.0302614	0.0300535	0.0303363	0.0300683
1.202	0.0302897	0.0300796	0.0303642	0.0300944
1.203	0.030314	0.030105	0.0303878	0.0301198
1.204	0.0303387	0.0301297	0.030413	0.0301445
1.205	0.0303656	0.0301529	0.0304404	0.0301677
1.206	0.0303914	0.0301821	0.0304665	0.0301969
1.207	0.0304139	0.0302068	0.030489	0.0302216
1.208	0.030443	0.0302288	0.0305182	0.0302436
1.209	0.0304691	0.0302565	0.030545	0.0302713
1.21	0.0304928	0.0302843	0.0305684	0.0302991
1.211	0.0305181	0.0303046	0.0305949	0.0303194
1.212	0.0305432	0.0303312	0.0306203	0.030346
1.213	0.0305638	0.0303545	0.03064	0.0303693
1.214	0.0305863	0.0303785	0.0306635	0.0303934
1.215	0.0306083	0.0304061	0.0306902	0.030421
1.216	0.0306345	0.030433	0.0307163	0.0304479
1.217	0.0306581	0.0304614	0.0307398	0.0304763
1.218	0.03068	0.0304867	0.0307653	0.0305016
1.219	0.0307087	0.0305113	0.0307918	0.0305263
1.22	0.0307344	0.0305394	0.0308179	0.0305545
1.221	0.0307576	0.0305615	0.0308396	0.0305766
1.222	0.0307829	0.0305833	0.0308654	0.0305984
1.223	0.030806	0.0306091	0.030889	0.0306242
1.224	0.0308327	0.0306292	0.0309165	0.0306443
1.225	0.0308594	0.0306546	0.0309424	0.0306698
1.226	0.0308843	0.0306806	0.0309639	0.0306958
1.227	0.0309077	0.0307056	0.0309854	0.0307208
1.228	0.0309305	0.0307376	0.0310067	0.0307528
1.229	0.0309531	0.030763	0.0310299	0.0307783
1.23	0.0309804	0.0307858	0.0310574	0.0308011
1.231	0.0310048	0.0308141	0.0310793	0.0308294
1.232	0.0310286	0.0308398	0.0311025	0.0308551
1.233	0.0310557	0.0308649	0.0311293	0.0308802
1.234	0.0310891	0.0308911	0.0311643	0.0309064
1.235	0.0311117	0.0309196	0.0311903	0.0309349
1.236	0.0311301	0.0309479	0.0312091	0.0309632
1.237	0.0311588	0.0309745	0.031234	0.0309898
1.238	0.0311793	0.030997	0.0312536	0.0310123
1.239	0.0312038	0.0310191	0.0312774	0.0310344
1.24	0.0312283	0.0310363	0.0313029	0.0310516
1.241	0.0312531	0.0310578	0.0313243	0.0310731
1.242	0.0312768	0.0310787	0.0313506	0.031094
1.243	0.0312987	0.0311054	0.0313758	0.0311207
1.244	0.0313227	0.0311298	0.0313996	0.0311451
1.245	0.0313503	0.0311538	0.0314277	0.0311691
1.246	0.0313729	0.0311769	0.0314519	0.0311922
1.247	0.0313996	0.0311952	0.0314796	0.0312105
1.248	0.0314235	0.0312283	0.0315012	0.0312437
1.249	0.0314425	0.0312577	0.0315215	0.0312731
1.25	0.0314716	0.0312877	0.0315489	0.0313031
1.251	0.0314961	0.0313074	0.0315741	0.0313227
1.252	0.0315302	0.0313321	0.0316082	0.0313474
1.253	0.0315578	0.0313617	0.0316375	0.031377
1.254	0.0315856	0.0313866	0.0316654	0.0314019
1.255	0.031608	0.0314135	0.0316884	0.0314288
1.256	0.0316288	0.0314341	0.0317094	0.0314494
1.257	0.0316494	0.0314627	0.0317304	0.031478
1.258	0.0316699	0.0314922	0.0317524	0.0315075
1.259	0.0316969	0.0315218	0.0317794	0.0315371
1.26	0.0317199	0.0315517	0.0318036	0.0315671
1.261	0.0317488	0.0315756	0.031832	0.031591
1.262	0.0317778	0.0316021	0.0318637	0.0316175
1.263	0.0318028	0.0316271	0.031887	0.0316425
1.264	0.0318292	0.031655	0.0319156	0.0316704
1.265	0.0318518	0.031683	0.0319385	0.0316984
1.266	0.0318746	0.0317028	0.0319606	0.0317182
1.267	0.0319004	0.0317331	0.0319861	0.0317485
1.268	0.0319307	0.03176	0.0320178	0.0317754
1.269	0.0319507	0.0317756	0.0320395	0.031791
1.27	0.0319731	0.0318012	0.0320638	0.0318167
1.271	0.0320004	0.0318264	0.0320899	0.0318419
1.272	0.0320287	0.0318475	0.0321194	0.0318631
1.273	0.0320508	0.0318706	0.0321425	0.0318862
1.274	0.0320778	0.0319018	0.032171	0.0319174
1.275	0.0321042	0.031922	0.0321966	0.0319376
1.276	0.0321248	0.0319476	0.0322165	0.0319632
1.277	0.0321552	0.0319788	0.0322484	0.0319944
1.278	0.0321848	0.0320082	0.0322773	0.0320238
1.279	0.0322092	0.032041	0.0323005	0.0320567
1.28	0.032234	0.0320661	0.0323257	0.0320818
1.281	0.03226	0.0320982	0.0323495	0.0321139
1.282	0.0322883	0.0321214	0.0323793	0.0321372
1.283	0.0323111	0.0321531	0.0324011	0.0321689
1.284	0.0323313	0.0321763	0.0324233	0.0321921
1.285	0.0323587	0.0322024	0.0324518	0.0322182
1.286	0.0323747	0.0322312	0.0324695	0.032247
1.287	0.0324042	0.0322556	0.0324983	0.0322714
1.288	0.0324315	0.0322853	0.0325271	0.0323011
1.289	0.0324583	0.0323092	0.0325542	0.032325
1.29	0.0324883	0.0323309	0.0325854	0.0323467
1.291	0.0325157	0.0323616	0.032614	0.0323774
1.292	0.0325435	0.032389	0.0326388	0.0324048
1.293	0.0325647	0.0324127	0.0326622	0.0324285
1.294	0.0325866	0.0324348	0.0326846	0.0324506
1.295	0.0326119	0.0324648	0.0327087	0.0324806
1.296	0.0326348	0.0324873	0.0327336	0.0325031
1.297	0.0326537	0.0325064	0.0327535	0.0325222
1.298	0.0326844	0.0325295	0.0327834	0.0325453
1.299	0.0327048	0.0325571	0.0328043	0.0325729
1.3	0.0327327	0.0325909	0.0328315	0.0326068
1.301	0.0327497	0.0326182	0.0328495	0.0326342
1.302	0.0327784	0.032644	0.0328792	0.03266
1.303	0.0328005	0.0326704	0.0329005	0.0326864
1.304	0.0328295	0.0326989	0.0329291	0.0327149
1.305	0.032852	0.0327225	0.0329539	0.0327385
1.306	0.0328804	0.0327459	0.0329827	0.032762
1.307	0.032907	0.0327723	0.0330106	0.0327885
1.308	0.0329326	0.0327989	0.0330371	0.0328151
1.309	0.0329562	0.0328244	0.0330602	0.0328406
1.31	0.0329779	0.0328512	0.0330824	0.0328674
1.311	0.0330062	0.0328776	0.0331096	0.0328938
1.312	0.0330332	0.0329019	0.0331375	0.0329181
1.313	0.0330607	0.0329314	0.0331623	0.0329476
1.314	0.0330896	0.0329579	0.0331926	0.0329742
1.315	0.0331093	0.0329828	0.0332128	0.0329991
1.316	0.033129	0.0330085	0.0332319	0.0330248
1.317	0.0331481	0.0330364	0.0332527	0.0330527
1.318	0.0331718	0.0330575	0.0332765	0.0330738
1.319	0.0331924	0.03308	0.0332988	0.0330963
1.32	0.0332126	0.0331078	0.0333197	0.0331241
1.321	0.0332432	0.0331295	0.0333501	0.0331458
1.322	0.0332672	0.033153	0.0333768	0.0331693
1.323	0.0332874	0.0331725	0.0333983	0.0331888
1.324	0.0333178	0.0332013	0.0334277	0.0332176
1.325	0.0333415	0.0332223	0.0334518	0.0332387
1.326	0.0333634	0.0332447	0.0334738	0.0332611
1.327	0.0333906	0.0332686	0.0335021	0.033285
1.328	0.0334153	0.0332934	0.0335256	0.0333098
1.329	0.0334369	0.0333172	0.0335467	0.0333336
1.33	0.0334585	0.0333467	0.0335683	0.0333631
1.331	0.033485	0.0333689	0.0335959	0.0333853
1.332	0.0335107	0.0333921	0.0336216	0.0334085
1.333	0.0335371	0.0334169	0.033646	0.0334333
1.334	0.0335606	0.0334447	0.03367	0.0334611
1.335	0.0335866	0.0334708	0.0336959	0.0334873
1.336	0.0336115	0.0334906	0.0337222	0.0335071
1.337	0.0336346	0.0335164	0.0337464	0.0335329
1.338	0.0336622	0.0335406	0.0337744	0.0335571
1.339	0.0336846	0.0335754	0.0337943	0.0335919
1.34	0.0337083	0.0335937	0.0338172	0.0336102
1.341	0.0337335	0.0336199	0.0338419	0.0336364
1.342	0.0337634	0.0336466	0.0338702	0.0336631
1.343	0.0337903	0.0336679	0.0338979	0.0336844
1.344	0.0338171	0.0336915	0.0339257	0.0337081
1.345	0.0338423	0.0337136	0.0339511	0.0337302
1.346	0.0338617	0.0337315	0.0339713	0.0337481
1.347	0.033886	0.0337566	0.0339944	0.0337733
1.348	0.033909	0.0337801	0.0340156	0.0337968
1.349	0.0339358	0.0337983	0.0340436	0.033815
1.35	0.0339597	0.0338241	0.0340688	0.0338408
1.351	0.0339855	0.0338499	0.0340938	0.0338666
1.352	0.0340083	0.0338756	0.0341184	0.0338923
1.353	0.0340279	0.0339054	0.0341379	0.0339221
1.354	0.0340519	0.033929	0.0341598	0.0339458
1.355	0.0340775	0.0339617	0.0341849	0.0339785
1.356	0.0341052	0.0339805	0.0342145	0.0339973
1.357	0.0341327	0.0339968	0.0342416	0.0340136
1.358	0.0341634	0.0340202	0.0342718	0.034037
1.359	0.0341835	0.0340433	0.0342944	0.0340602
1.36	0.0342154	0.0340685	0.0343236	0.0340854
1.361	0.0342395	0.0340936	0.0343479	0.0341107
1.362	0.0342644	0.0341153	0.0343731	0.0341324
1.363	0.0342916	0.0341456	0.0344025	0.0341627
1.364	0.0343195	0.0341744	0.0344292	0.0341915
1.365	0.0343431	0.0341991	0.0344525	0.0342162
1.366	0.0343651	0.0342229	0.0344761	0.03424
1.367	0.0343919	0.0342448	0.0345031	0.0342619
1.368	0.0344163	0.034275	0.0345272	0.0342921
1.369	0.0344387	0.034308	0.0345503	0.0343251
1.37	0.034459	0.0343271	0.0345717	0.0343442
1.371	0.0344868	0.0343577	0.0346002	0.0343748
1.372	0.03451	0.0343795	0.0346233	0.0343966
1.373	0.0345394	0.0344062	0.0346535	0.0344233
1.374	0.0345645	0.0344309	0.0346792	0.034448
1.375	0.0345926	0.0344607	0.0347087	0.0344778
1.376	0.0346209	0.0344839	0.0347384	0.034501
1.377	0.0346484	0.0345011	0.0347666	0.0345182
1.378	0.0346687	0.0345228	0.034788	0.0345399
1.379	0.0346969	0.034551	0.0348118	0.0345681
1.38	0.0347234	0.0345807	0.0348391	0.0345978
1.381	0.0347499	0.0346044	0.0348652	0.0346215
1.382	0.0347765	0.0346371	0.0348905	0.0346542
1.383	0.0348012	0.0346567	0.0349159	0.0346739
1.384	0.0348248	0.0346741	0.0349392	0.0346913
1.385	0.0348482	0.0347021	0.0349626	0.0347193
1.386	0.0348753	0.0347297	0.0349891	0.0347469
1.387	0.0348965	0.0347499	0.0350121	0.0347673
1.388	0.0349189	0.0347737	0.0350362	0.0347911
1.389	0.0349442	0.0347956	0.0350614	0.034813
1.39	0.034977	0.0348231	0.0350941	0.0348405
1.391	0.0350099	0.0348504	0.0351272	0.0348678
1.392	0.0350301	0.0348729	0.0351483	0.0348903
1.393	0.0350543	0.0348985	0.0351735	0.0349159
1.394	0.0350742	0.0349224	0.0351946	0.0349399
1.395	0.0351024	0.0349499	0.0352208	0.0349674
1.396	0.0351271	0.0349747	0.0352441	0.0349922
1.397	0.035152	0.0350019	0.0352679	0.0350195
1.398	0.0351819	0.035027	0.0352976	0.0350447
1.399	0.0352082	0.0350575	0.0353266	0.0350752
1.4	0.0352316	0.0350812	0.0353489	0.0350989
1.401	0.0352609	0.0351014	0.0353782	0.0351191
1.402	0.0352861	0.035124	0.0354024	0.0351417
1.403	0.0353144	0.0351535	0.0354329	0.0351713
1.404	0.0353377	0.0351838	0.0354545	0.0352016
1.405	0.0353615	0.03521	0.0354786	0.0352278
1.406	0.0353877	0.0352362	0.0355053	0.035254
1.407	0.0354154	0.0352639	0.0355336	0.0352817
1.408	0.0354447	0.0352851	0.035562	0.0353028
1.409	0.0354708	0.0353108	0.0355924	0.0353285
1.41	0.0354974	0.0353395	0.0356221	0.0353572
1.411	0.0355241	0.0353624	0.0356495	0.0353801
1.412	0.0355503	0.0353826	0.0356767	0.0354004
1.413	0.035574	0.0354113	0.0357022	0.0354291
1.414	0.0356026	0.0354344	0.0357299	0.0354522
1.415	0.0356294	0.0354545	0.0357567	0.0354723
1.416	0.0356506	0.0354827	0.0357764	0.0355005
1.417	0.0356758	0.0355081	0.0357985	0.0355259
1.418	0.035704	0.0355356	0.0358237	0.0355534
1.419	0.0357323	0.0355639	0.0358497	0.0355817
1.42	0.0357615	0.0355904	0.0358812	0.0356082
1.421	0.0357883	0.0356153	0.0359088	0.0356331
1.422	0.0358161	0.035642	0.0359367	0.0356598
1.423	0.0358453	0.0356675	0.0359628	0.0356853
1.424	0.0358687	0.0356928	0.035989	0.0357106
1.425	0.0358888	0.0357175	0.036009	0.0357354
1.426	0.0359152	0.0357408	0.0360355	0.0357587
1.427	0.0359446	0.035766	0.0360657	0.0357839
1.428	0.0359695	0.035791	0.0360915	0.0358089
1.429	0.0359971	0.0358167	0.036119	0.0358347
1.43	0.0360201	0.0358413	0.0361397	0.0358593
1.431	0.0360389	0.035863	0.0361619	0.035881
1.432	0.0360707	0.0358884	0.0361925	0.0359064
1.433	0.0360928	0.0359192	0.0362147	0.0359373
1.434	0.0361138	0.0359437	0.0362369	0.0359619
1.435	0.0361351	0.0359705	0.0362586	0.0359888
1.436	0.03616	0.0359978	0.0362837	0.0360161
1.437	0.036186	0.0360211	0.0363105	0.0360394
1.438	0.036216	0.0360459	0.036341	0.0360642
1.439	0.0362432	0.0360708	0.0363673	0.0360891
1.44	0.0362638	0.0360908	0.0363909	0.0361092
1.441	0.0362879	0.0361152	0.0364164	0.0361337
1.442	0.0363175	0.0361442	0.0364454	0.0361627
1.443	0.0363411	0.0361681	0.0364674	0.0361866
1.444	0.0363668	0.0361951	0.0364929	0.0362136
1.445	0.0363897	0.0362186	0.0365168	0.0362371
1.446	0.0364114	0.0362396	0.0365382	0.0362581
1.447	0.0364344	0.0362645	0.0365639	0.036283
1.448	0.0364576	0.0362843	0.0365872	0.0363028
1.449	0.0364831	0.0363118	0.0366121	0.0363303
1.45	0.0365031	0.0363385	0.0366306	0.036357
1.451	0.0365268	0.0363592	0.0366547	0.0363778
1.452	0.0365457	0.0363826	0.0366755	0.0364012
1.453	0.0365725	0.0364036	0.0367032	0.0364222
1.454	0.0365986	0.0364284	0.0367285	0.036447
1.455	0.0366241	0.0364626	0.0367511	0.0364812
1.456	0.0366515	0.0364804	0.0367811	0.0364991
1.457	0.0366777	0.0365047	0.0368066	0.0365234
1.458	0.0367016	0.0365341	0.03683	0.0365528
1.459	0.0367253	0.0365673	0.0368545	0.036586
1.46	0.0367523	0.0365963	0.0368824	0.036615
1.461	0.0367733	0.0366189	0.0369052	0.0366376
1.462	0.0368019	0.0366455	0.0369319	0.0366642
1.463	0.0368316	0.0366684	0.0369622	0.0366871
1.464	0.0368562	0.0366901	0.0369847	0.0367088
1.465	0.0368802	0.0367206	0.0370074	0.0367393
1.466	0.0369064	0.0367464	0.0370337	0.0367651
1.467	0.036926	0.0367739	0.0370535	0.0367926
1.468	0.0369509	0.0368035	0.0370764	0.0368222
1.469	0.0369795	0.0368278	0.0371071	0.0368465
1.47	0.0369995	0.036849	0.0371283	0.0368677
1.471	0.0370229	0.0368714	0.0371549	0.0368901
1.472	0.0370474	0.0368962	0.0371756	0.0369149
1.473	0.0370779	0.0369183	0.037206	0.036937
1.474	0.0371028	0.0369408	0.037233	0.0369595
1.475	0.0371266	0.0369634	0.0372549	0.0369821
1.476	0.0371561	0.0369923	0.0372832	0.037011
1.477	0.0371804	0.0370204	0.0373078	0.0370391
1.478	0.037206	0.0370465	0.0373314	0.0370653
1.479	0.0372384	0.0370761	0.037363	0.0370949
1.48	0.0372648	0.0371013	0.0373893	0.0371201
1.481	0.0372927	0.0371273	0.037417	0.0371461
1.482	0.0373168	0.0371594	0.0374416	0.0371782
1.483	0.0373396	0.0371867	0.0374635	0.0372056
1.484	0.0373627	0.037213	0.0374869	0.037232
1.485	0.037389	0.0372412	0.0375128	0.0372602
1.486	0.0374065	0.0372649	0.0375304	0.0372839
1.487	0.0374367	0.0372921	0.0375611	0.0373111
1.488	0.0374621	0.0373132	0.0375872	0.0373322
1.489	0.0374858	0.0373399	0.0376106	0.0373589
1.49	0.0375094	0.0373655	0.0376338	0.0373845
1.491	0.0375298	0.037389	0.0376558	0.037408
1.492	0.037552	0.037414	0.0376791	0.037433
1.493	0.0375788	0.0374381	0.0377071	0.0374571
1.494	0.0375987	0.0374602	0.0377298	0.0374792
1.495	0.0376212	0.03748	0.0377525	0.037499
1.496	0.0376439	0.0375064	0.0377761	0.0375254
1.497	0.0376751	0.0375329	0.0378075	0.0375519
1.498	0.0377003	0.0375528	0.0378352	0.0375718
1.499	0.0377199	0.037578	0.0378579	0.037597
1.5	0.037747	0.0376026	0.0378836	0.0376216
1.501	0.0377716	0.0376278	0.0379072	0.0376468
1.502	0.037804	0.0376528	0.0379372	0.0376718
1.503	0.0378244	0.0376744	0.0379573	0.0376934
1.504	0.0378489	0.0377028	0.037982	0.0377218
1.505	0.0378756	0.0377293	0.0380097	0.0377483
1.506	0.037898	0.0377551	0.0380311	0.0377741
1.507	0.0379279	0.0377833	0.0380618	0.0378023
1.508	0.0379488	0.0378073	0.0380834	0.0378263
1.509	0.0379762	0.0378336	0.0381101	0.0378526
1.51	0.0379968	0.037857	0.03813	0.037876
1.511	0.0380233	0.0378778	0.0381576	0.0378968
1.512	0.0380486	0.0379032	0.038182	0.0379222
1.513	0.0380727	0.0379346	0.0382042	0.0379536
1.514	0.0381008	0.0379602	0.0382279	0.0379792
1.515	0.0381213	0.0379754	0.0382496	0.0379944
1.516	0.03815	0.0379995	0.0382788	0.0380185
1.517	0.0381735	0.038025	0.0383014	0.038044
1.518	0.0381952	0.0380492	0.0383227	0.0380682
1.519	0.038218	0.0380707	0.038346	0.0380897
1.52	0.0382414	0.0380899	0.0383717	0.0381089
1.521	0.0382647	0.0381129	0.0383955	0.0381319
1.522	0.0382963	0.0381409	0.0384249	0.0381599
1.523	0.0383261	0.0381677	0.0384527	0.0381868
1.524	0.0383544	0.038193	0.0384797	0.0382121
1.525	0.0383789	0.038222	0.0385029	0.0382411
1.526	0.0384061	0.0382548	0.0385282	0.0382739
1.527	0.0384334	0.038273	0.038559	0.0382921
1.528	0.0384597	0.038301	0.0385852	0.0383201
1.529	0.0384842	0.0383257	0.0386116	0.0383448
1.53	0.0385124	0.0383554	0.0386413	0.0383745
1.531	0.0385311	0.0383761	0.0386617	0.0383952
1.532	0.0385546	0.0383992	0.0386838	0.0384183
1.533	0.0385746	0.0384275	0.0387038	0.0384466
1.534	0.0385997	0.0384475	0.0387279	0.0384666
1.535	0.0386282	0.0384724	0.0387567	0.0384915
1.536	0.0386512	0.0384926	0.0387818	0.0385117
1.537	0.0386779	0.0385173	0.0388066	0.0385364
1.538	0.0387035	0.0385448	0.0388324	0.0385639
1.539	0.0387265	0.0385768	0.0388552	0.038596
1.54	0.0387458	0.0386056	0.0388775	0.0386248
1.541	0.0387703	0.0386386	0.0389002	0.0386578
1.542	0.0387981	0.0386583	0.0389263	0.0386775
1.543	0.0388241	0.0386773	0.0389523	0.0386965
1.544	0.0388465	0.0387026	0.0389758	0.0387218
1.545	0.0388705	0.0387267	0.0390023	0.0387459
1.546	0.0388999	0.038753	0.0390303	0.0387722
1.547	0.0389254	0.0387776	0.0390548	0.0387968
1.548	0.0389486	0.0388018	0.0390788	0.038821
1.549	0.0389781	0.0388214	0.0391071	0.0388406
1.55	0.0390037	0.0388465	0.0391342	0.0388657
1.551	0.0390252	0.0388714	0.039157	0.0388906
1.552	0.0390508	0.0388972	0.0391826	0.0389164
1.553	0.0390689	0.0389255	0.0392034	0.0389448
1.554	0.039092	0.0389427	0.0392279	0.038962
1.555	0.0391178	0.0389722	0.0392539	0.0389915
1.556	0.039142	0.0389966	0.0392771	0.0390159
1.557	0.0391655	0.0390299	0.0392992	0.0390492
1.558	0.0391913	0.0390574	0.0393229	0.0390767
1.559	0.0392151	0.0390788	0.0393454	0.0390981
1.56	0.0392409	0.039103	0.0393697	0.0391223
1.561	0.0392706	0.0391256	0.0394005	0.0391449
1.562	0.0392955	0.0391472	0.0394263	0.0391665
1.563	0.0393187	0.0391736	0.039449	0.0391929
1.564	0.0393455	0.0391959	0.0394764	0.0392152
1.565	0.0393651	0.0392251	0.0394953	0.0392444
1.566	0.0393938	0.0392513	0.0395236	0.0392706
1.567	0.0394177	0.0392774	0.039546	0.0392967
1.568	0.0394443	0.0393001	0.0395726	0.0393194
1.569	0.039466	0.039331	0.0395943	0.0393503
1.57	0.0394914	0.0393604	0.0396187	0.0393797
1.571	0.0395153	0.039373	0.0396446	0.0393923
1.572	0.0395403	0.0393961	0.0396706	0.0394154
1.573	0.0395661	0.0394212	0.0396944	0.0394406
1.574	0.0395961	0.0394511	0.0397215	0.0394705
1.575	0.0396226	0.0394765	0.0397501	0.0394959
1.576	0.0396476	0.0395004	0.0397769	0.0395198
1.577	0.0396773	0.0395251	0.0398028	0.0395445
1.578	0.0397074	0.0395528	0.0398307	0.0395722
1.579	0.0397301	0.0395697	0.0398552	0.039589
1.58	0.039756	0.039599	0.0398776	0.0396183
1.581	0.0397808	0.03962	0.0399034	0.0396393
1.582	0.0398024	0.0396414	0.0399259	0.0396607
1.583	0.0398298	0.0396636	0.0399541	0.0396829
1.584	0.0398566	0.0396884	0.0399803	0.0397077
1.585	0.0398825	0.0397155	0.0400049	0.0397348
1.586	0.0399063	0.0397388	0.0400282	0.0397581
1.587	0.0399295	0.0397629	0.0400508	0.0397822
1.588	0.0399542	0.039792	0.0400751	0.0398113
1.589	0.0399791	0.0398096	0.0401013	0.0398289
1.59	0.0400022	0.0398395	0.0401199	0.0398588
1.591	0.040031	0.0398677	0.0401497	0.039887
1.592	0.0400628	0.039897	0.0401802	0.0399162
1.593	0.0400883	0.0399256	0.0402052	0.0399448
1.594	0.0401137	0.0399482	0.0402301	0.0399674
1.595	0.0401345	0.0399747	0.04025	0.0399939
1.596	0.040162	0.0399951	0.0402799	0.0400143
1.597	0.0401875	0.0400262	0.0403023	0.0400454
1.598	0.0402049	0.0400494	0.0403218	0.0400686
1.599	0.0402314	0.0400772	0.0403476	0.0400964
1.6	0.0402605	0.0401022	0.0403743	0.0401215
1.601	0.0402835	0.0401297	0.0403953	0.040149
1.602	0.0403025	0.0401513	0.0404144	0.0401706
1.603	0.0403275	0.0401787	0.0404404	0.040198
1.604	0.0403535	0.0402118	0.0404633	0.0402311
1.605	0.0403839	0.0402376	0.040493	0.0402569
1.606	0.0404094	0.0402614	0.0405181	0.0402807
1.607	0.0404354	0.0402869	0.0405433	0.0403063
1.608	0.0404658	0.0403103	0.0405754	0.0403297
1.609	0.0404908	0.0403332	0.0405995	0.0403526
1.61	0.0405126	0.0403598	0.0406241	0.0403792
1.611	0.0405432	0.0403909	0.0406538	0.0404103
1.612	0.0405708	0.0404223	0.0406791	0.0404417
1.613	0.0405952	0.0404435	0.0407041	0.0404629
1.614	0.0406212	0.0404666	0.0407326	0.040486
1.615	0.0406419	0.0404942	0.0407518	0.0405136
1.616	0.04067	0.0405177	0.0407784	0.0405372
1.617	0.040694	0.0405411	0.0408018	0.0405606
1.618	0.0407193	0.0405645	0.0408268	0.040584
1.619	0.040749	0.0405875	0.0408561	0.040607
1.62	0.040779	0.040616	0.0408861	0.0406355
1.621	0.0408068	0.0406426	0.0409138	0.0406621
1.622	0.0408341	0.0406718	0.0409397	0.0406912
1.623	0.0408595	0.0407042	0.0409656	0.0407236
1.624	0.0408833	0.0407278	0.0409915	0.0407472
1.625	0.0409102	0.0407556	0.0410196	0.040775
1.626	0.0409387	0.0407825	0.0410457	0.040802
1.627	0.0409625	0.0408084	0.0410673	0.0408279
1.628	0.0409919	0.0408331	0.0410958	0.0408526
1.629	0.0410153	0.0408593	0.0411207	0.0408788
1.63	0.0410416	0.0408798	0.0411485	0.0408993
1.631	0.0410697	0.0409076	0.0411767	0.0409272
1.632	0.0410945	0.0409344	0.0412002	0.040954
1.633	0.0411166	0.0409597	0.0412214	0.0409793
1.634	0.0411497	0.0409844	0.0412533	0.0410041
1.635	0.0411749	0.0410077	0.041276	0.0410274
1.636	0.0411964	0.0410247	0.0412992	0.0410444
1.637	0.041223	0.0410501	0.041326	0.0410698
1.638	0.0412468	0.0410748	0.0413514	0.0410946
1.639	0.0412725	0.0411	0.0413786	0.0411198
1.64	0.0412949	0.0411211	0.0414023	0.0411409
1.641	0.0413193	0.0411478	0.0414262	0.0411676
1.642	0.0413463	0.0411735	0.0414539	0.0411933
1.643	0.0413699	0.0412031	0.0414748	0.0412229
1.644	0.0413968	0.0412265	0.0415005	0.0412463
1.645	0.041421	0.0412542	0.0415228	0.041274
1.646	0.0414501	0.0412817	0.0415521	0.0413016
1.647	0.041482	0.0413097	0.0415823	0.0413296
1.648	0.0415051	0.0413348	0.0416064	0.0413547
1.649	0.0415271	0.0413643	0.0416261	0.0413842
1.65	0.0415493	0.0413907	0.0416505	0.0414106
1.651	0.0415711	0.0414159	0.0416768	0.0414358
1.652	0.0415919	0.0414453	0.0416965	0.0414652
1.653	0.0416182	0.0414642	0.0417226	0.0414841
1.654	0.0416356	0.0414888	0.0417402	0.0415087
1.655	0.0416632	0.0415131	0.0417688	0.041533
1.656	0.0416912	0.0415447	0.0417968	0.0415647
1.657	0.0417235	0.0415662	0.0418285	0.0415862
1.658	0.0417496	0.0415959	0.041851	0.0416159
1.659	0.0417745	0.0416228	0.0418761	0.0416428
1.66	0.0417959	0.0416482	0.0418979	0.0416682
1.661	0.0418214	0.0416726	0.0419248	0.0416926
1.662	0.0418435	0.0416944	0.0419471	0.0417144
1.663	0.041866	0.0417263	0.0419693	0.0417463
1.664	0.0418946	0.0417534	0.0419969	0.0417735
1.665	0.0419202	0.0417816	0.0420217	0.0418017
1.666	0.0419448	0.0418102	0.0420459	0.0418303
1.667	0.0419676	0.0418358	0.0420669	0.0418559
1.668	0.0419945	0.0418684	0.0420929	0.0418885
1.669	0.042027	0.0419001	0.0421243	0.0419202
1.67	0.0420498	0.0419283	0.0421436	0.0419484
1.671	0.0420781	0.0419569	0.0421733	0.041977
1.672	0.0421049	0.0419848	0.0422014	0.0420049
1.673	0.0421288	0.0420091	0.0422239	0.0420292
1.674	0.0421574	0.0420358	0.0422507	0.0420559
1.675	0.0421842	0.0420616	0.0422753	0.0420817
1.676	0.0422125	0.0420917	0.0423042	0.0421118
1.677	0.0422408	0.0421189	0.0423316	0.042139
1.678	0.0422709	0.042148	0.0423628	0.0421681
1.679	0.0422962	0.0421758	0.0423867	0.0421959
1.68	0.0423206	0.0422025	0.0424108	0.0422226
1.681	0.0423432	0.0422311	0.0424343	0.0422512
1.682	0.0423682	0.042252	0.0424614	0.0422721
1.683	0.0423884	0.0422784	0.042482	0.0422985
1.684	0.0424088	0.0422964	0.0425059	0.0423165
1.685	0.0424336	0.0423221	0.0425285	0.0423422
1.686	0.0424643	0.0423496	0.0425559	0.0423697
1.687	0.0424847	0.042374	0.0425747	0.0423941
1.688	0.042508	0.0423958	0.0425972	0.0424159
1.689	0.0425309	0.0424207	0.0426188	0.0424408
1.69	0.0425531	0.0424475	0.0426406	0.0424676
1.691	0.0425768	0.0424744	0.0426644	0.0424945
1.692	0.0425986	0.0425016	0.0426872	0.0425217
1.693	0.0426216	0.0425207	0.0427101	0.0425408
1.694	0.0426523	0.0425425	0.0427393	0.0425627
1.695	0.0426787	0.0425706	0.042763	0.0425908
1.696	0.0427036	0.0425898	0.0427885	0.04261
1.697	0.0427226	0.0426206	0.0428089	0.0426408
1.698	0.0427468	0.0426424	0.0428321	0.0426626
1.699	0.0427687	0.0426717	0.0428535	0.0426919
1.7	0.0427949	0.0427081	0.0428777	0.0427283
1.701	0.0428274	0.0427333	0.0429105	0.0427535
1.702	0.0428497	0.0427621	0.042932	0.0427823
1.703	0.0428704	0.0427883	0.0429538	0.0428085
1.704	0.0428915	0.0428148	0.0429776	0.042835
1.705	0.0429204	0.0428431	0.0430057	0.0428633
1.706	0.0429508	0.0428683	0.0430339	0.0428885
1.707	0.0429725	0.0428951	0.0430552	0.0429153
1.708	0.0429995	0.0429199	0.0430821	0.0429401
1.709	0.0430235	0.0429449	0.0431077	0.0429651
1.71	0.0430509	0.0429652	0.0431353	0.0429854
1.711	0.043074	0.0429964	0.0431575	0.0430166
1.712	0.043096	0.0430203	0.0431797	0.0430405
1.713	0.0431162	0.0430444	0.043201	0.0430646
1.714	0.0431383	0.0430692	0.0432243	0.0430894
1.715	0.0431586	0.0430994	0.0432442	0.0431197
1.716	0.0431815	0.0431225	0.0432693	0.0431428
1.717	0.0432077	0.0431461	0.0432961	0.0431664
1.718	0.0432297	0.0431763	0.0433166	0.0431966
1.719	0.0432536	0.043204	0.043341	0.0432243
1.72	0.0432771	0.0432307	0.0433642	0.043251
1.721	0.0433015	0.043248	0.0433896	0.0432683
1.722	0.04333	0.043272	0.0434178	0.0432923
1.723	0.0433504	0.0433027	0.0434375	0.043323
1.724	0.0433801	0.0433203	0.0434659	0.0433406
1.725	0.0434078	0.0433394	0.0434951	0.0433597
1.726	0.0434311	0.0433676	0.0435181	0.0433879
1.727	0.0434563	0.0433952	0.0435421	0.0434155
1.728	0.043485	0.0434248	0.0435693	0.0434452
1.729	0.0435093	0.043449	0.0435934	0.0434694
1.73	0.0435408	0.0434733	0.0436244	0.0434937
1.731	0.0435671	0.0434974	0.0436525	0.0435178
1.732	0.0435931	0.0435209	0.0436794	0.0435413
1.733	0.0436162	0.0435444	0.0437006	0.0435648
1.734	0.0436405	0.0435709	0.0437272	0.0435913
1.735	0.0436703	0.0435894	0.0437574	0.0436098
1.736	0.0436986	0.0436079	0.0437874	0.0436283
1.737	0.0437229	0.0436339	0.0438126	0.0436543
1.738	0.0437443	0.0436609	0.0438332	0.0436813
1.739	0.0437707	0.0436871	0.043862	0.0437075
1.74	0.0437948	0.04371	0.0438865	0.0437304
1.741	0.0438214	0.0437346	0.0439144	0.043755
1.742	0.0438457	0.0437555	0.0439402	0.0437758
1.743	0.0438729	0.0437787	0.0439662	0.043799
1.744	0.0438991	0.0438066	0.0439922	0.0438269
1.745	0.0439241	0.0438321	0.0440167	0.0438524
1.746	0.0439521	0.0438623	0.0440428	0.0438826
1.747	0.0439777	0.0438831	0.0440704	0.0439034
1.748	0.0440006	0.0439072	0.0440923	0.0439275
1.749	0.0440215	0.043935	0.0441139	0.0439553
1.75	0.0440441	0.0439608	0.0441372	0.0439811
1.751	0.0440627	0.0439853	0.0441547	0.0440057
1.752	0.0440837	0.0440144	0.0441743	0.0440348
1.753	0.0441069	0.0440373	0.0441979	0.0440577
1.754	0.0441307	0.0440586	0.0442198	0.0440791
1.755	0.0441539	0.0440801	0.044245	0.0441006
1.756	0.0441792	0.0441066	0.0442695	0.0441271
1.757	0.0442002	0.0441312	0.0442901	0.0441517
1.758	0.0442225	0.0441539	0.044313	0.0441744
1.759	0.0442468	0.0441782	0.0443385	0.0441987
1.76	0.0442761	0.0442031	0.0443685	0.0442236
1.761	0.0443039	0.0442255	0.0443955	0.044246
1.762	0.0443363	0.0442583	0.0444244	0.0442788
1.763	0.0443576	0.0442815	0.0444472	0.044302
1.764	0.0443871	0.0443085	0.0444728	0.044329
1.765	0.0444093	0.0443248	0.0444947	0.0443453
1.766	0.0444293	0.0443509	0.0445128	0.0443714
1.767	0.044456	0.0443808	0.0445401	0.0444013
1.768	0.0444793	0.0444061	0.0445628	0.0444267
1.769	0.044504	0.0444296	0.0445892	0.0444502
1.77	0.0445284	0.0444552	0.0446138	0.0444758
1.771	0.044552	0.044486	0.0446386	0.0445066
1.772	0.0445741	0.0445077	0.04466	0.0445283
1.773	0.0445923	0.0445369	0.0446782	0.0445575
1.774	0.0446175	0.0445624	0.0447043	0.044583
1.775	0.0446402	0.0445871	0.044729	0.0446077
1.776	0.0446666	0.0446131	0.0447549	0.0446337
1.777	0.0446926	0.0446369	0.0447806	0.0446575
1.778	0.044716	0.0446615	0.0448034	0.0446821
1.779	0.0447425	0.0446837	0.0448305	0.0447044
1.78	0.0447663	0.0447094	0.0448526	0.0447301
1.781	0.0447899	0.0447323	0.0448785	0.044753
1.782	0.0448137	0.0447543	0.0449005	0.0447751
1.783	0.044831	0.0447797	0.0449169	0.0448005
1.784	0.0448526	0.0448066	0.0449393	0.0448274
1.785	0.0448729	0.0448292	0.0449595	0.04485
1.786	0.0448916	0.0448602	0.0449782	0.044881
1.787	0.0449165	0.0448851	0.0450013	0.0449059
1.788	0.0449418	0.0449113	0.0450272	0.0449321
1.789	0.0449653	0.0449386	0.0450484	0.0449594
1.79	0.0449905	0.0449592	0.0450765	0.04498
1.791	0.0450164	0.044979	0.0451027	0.0449998
1.792	0.0450425	0.0450117	0.0451284	0.0450325
1.793	0.0450722	0.0450384	0.0451598	0.0450592
1.794	0.0450935	0.0450601	0.0451792	0.0450809
1.795	0.0451248	0.0450813	0.0452109	0.0451021
1.796	0.0451556	0.0451118	0.0452387	0.0451326
1.797	0.0451837	0.0451377	0.0452677	0.0451585
1.798	0.0452104	0.0451649	0.0452956	0.0451857
1.799	0.0452353	0.0451937	0.0453212	0.0452146
1.8	0.0452656	0.045217	0.0453493	0.0452379
1.801	0.0452878	0.045243	0.0453718	0.0452639
1.802	0.0453184	0.0452744	0.0454018	0.0452953
1.803	0.0453418	0.0453031	0.0454233	0.045324
1.804	0.0453591	0.0453308	0.0454414	0.0453518
1.805	0.0453868	0.0453556	0.045468	0.0453766
1.806	0.0454188	0.0453757	0.0455008	0.0453967
1.807	0.0454502	0.0453994	0.0455303	0.0454204
1.808	0.0454723	0.0454272	0.0455501	0.0454482
1.809	0.0455007	0.04546	0.0455761	0.045481
1.81	0.0455266	0.0454826	0.0456018	0.0455036
1.811	0.0455541	0.0455113	0.0456302	0.0455323
1.812	0.0455753	0.0455402	0.0456505	0.0455612
1.813	0.0456024	0.0455663	0.045674	0.0455873
1.814	0.0456267	0.0455937	0.0457001	0.0456147
1.815	0.0456509	0.0456175	0.0457252	0.0456385
1.816	0.0456758	0.0456386	0.0457521	0.0456596
1.817	0.0456957	0.0456596	0.0457715	0.0456806
1.818	0.0457239	0.0456908	0.0457985	0.0457118
1.819	0.0457542	0.0457135	0.0458301	0.0457345
1.82	0.0457843	0.0457434	0.0458592	0.0457644
1.821	0.0458077	0.0457728	0.0458823	0.0457938
1.822	0.0458302	0.0457968	0.0459031	0.0458178
1.823	0.0458506	0.0458204	0.0459244	0.0458414
1.824	0.0458731	0.0458484	0.0459473	0.0458694
1.825	0.0458966	0.0458749	0.0459706	0.0458959
1.826	0.0459233	0.045894	0.0459988	0.045915
1.827	0.0459502	0.0459221	0.046025	0.0459431
1.828	0.0459729	0.0459439	0.0460493	0.0459649
1.829	0.0459966	0.0459705	0.0460737	0.0459915
1.83	0.0460248	0.0459961	0.046103	0.0460171
1.831	0.0460481	0.0460162	0.0461263	0.0460372
1.832	0.0460703	0.0460448	0.0461464	0.0460658
1.833	0.0460991	0.0460719	0.0461751	0.0460929
1.834	0.0461279	0.0460938	0.046203	0.0461149
1.835	0.046157	0.0461165	0.0462321	0.0461376
1.836	0.0461862	0.0461425	0.0462592	0.0461636
1.837	0.0462146	0.0461736	0.0462882	0.0461947
1.838	0.0462382	0.0461944	0.0463107	0.0462155
1.839	0.0462639	0.0462209	0.046334	0.046242
1.84	0.04629	0.0462519	0.0463591	0.046273
1.841	0.0463143	0.0462697	0.046384	0.0462908
1.842	0.0463445	0.0462899	0.0464173	0.046311
1.843	0.0463625	0.0463185	0.0464344	0.0463396
1.844	0.0463908	0.046347	0.04646	0.0463681
1.845	0.0464186	0.0463746	0.0464842	0.0463956
1.846	0.0464438	0.0463957	0.0465088	0.0464167
1.847	0.0464684	0.0464254	0.0465337	0.0464464
1.848	0.0464951	0.0464521	0.0465596	0.0464731
1.849	0.0465263	0.0464792	0.0465918	0.0465003
1.85	0.0465585	0.0464987	0.0466243	0.0465198
1.851	0.0465823	0.0465264	0.0466505	0.0465475
1.852	0.0466077	0.0465507	0.0466771	0.0465718
1.853	0.0466348	0.0465743	0.0467038	0.0465954
1.854	0.0466526	0.0465996	0.0467209	0.0466207
1.855	0.0466734	0.0466269	0.0467415	0.046648
1.856	0.046706	0.0466532	0.0467728	0.0466743
1.857	0.046734	0.0466746	0.0468025	0.0466957
1.858	0.0467538	0.0466957	0.0468225	0.0467168
1.859	0.0467831	0.0467197	0.0468535	0.0467408
1.86	0.0468066	0.046743	0.0468785	0.0467641
1.861	0.046829	0.0467664	0.046901	0.0467875
1.862	0.0468569	0.0467915	0.0469268	0.0468127
1.863	0.0468816	0.0468144	0.0469505	0.0468356
1.864	0.0469067	0.0468415	0.0469747	0.0468628
1.865	0.0469322	0.0468648	0.0470021	0.0468861
1.866	0.0469623	0.0468895	0.0470318	0.0469108
1.867	0.0469913	0.0469135	0.0470613	0.0469348
1.868	0.0470168	0.0469362	0.0470862	0.0469575
1.869	0.0470401	0.0469651	0.0471106	0.0469864
1.87	0.0470648	0.0469909	0.0471364	0.0470122
1.871	0.047086	0.0470161	0.0471569	0.0470374
1.872	0.0471073	0.047047	0.0471791	0.0470683
1.873	0.0471338	0.0470711	0.0472066	0.0470924
1.874	0.0471589	0.0471007	0.0472294	0.047122
1.875	0.0471815	0.0471206	0.0472525	0.0471419
1.876	0.0472052	0.0471458	0.0472779	0.0471671
1.877	0.0472297	0.0471776	0.0473021	0.0471989
1.878	0.0472492	0.0471994	0.0473229	0.0472207
1.879	0.0472665	0.0472193	0.04734	0.0472406
1.88	0.0472997	0.0472429	0.0473735	0.0472641
1.881	0.0473203	0.0472667	0.0473947	0.0472878
1.882	0.0473475	0.0472934	0.0474241	0.0473145
1.883	0.0473669	0.0473176	0.0474444	0.0473388
1.884	0.047391	0.0473454	0.0474677	0.0473666
1.885	0.04742	0.0473715	0.0474985	0.0473927
1.886	0.047443	0.047398	0.0475213	0.0474192
1.887	0.0474722	0.0474163	0.0475471	0.0474376
1.888	0.0474918	0.0474359	0.0475696	0.0474572
1.889	0.0475177	0.047461	0.0475978	0.0474823
1.89	0.0475432	0.0474892	0.0476203	0.0475105
1.891	0.0475636	0.0475165	0.0476406	0.0475378
1.892	0.0475896	0.0475405	0.0476666	0.0475618
1.893	0.0476172	0.0475653	0.0476937	0.0475867
1.894	0.0476446	0.0475966	0.047719	0.047618
1.895	0.0476717	0.0476188	0.0477437	0.0476402
1.896	0.0476912	0.0476382	0.0477654	0.0476596
1.897	0.0477138	0.0476612	0.0477881	0.0476826
1.898	0.0477411	0.047681	0.0478176	0.0477025
1.899	0.0477613	0.0477036	0.0478396	0.0477251
1.9	0.0477915	0.0477304	0.0478689	0.047752
1.901	0.047817	0.0477526	0.0478939	0.0477742
1.902	0.0478405	0.0477768	0.0479174	0.0477984
1.903	0.0478682	0.0478031	0.0479437	0.0478247
1.904	0.0478961	0.0478299	0.0479711	0.0478515
1.905	0.0479188	0.0478525	0.047995	0.0478741
1.906	0.0479477	0.0478759	0.0480249	0.0478975
1.907	0.0479773	0.0479058	0.0480538	0.0479274
1.908	0.0479995	0.0479298	0.0480751	0.0479514
1.909	0.0480277	0.0479549	0.0481018	0.0479765
1.91	0.0480533	0.0479771	0.0481296	0.0479987
1.911	0.0480801	0.0479968	0.0481577	0.0480184
1.912	0.0481047	0.0480206	0.048186	0.0480422
1.913	0.0481274	0.0480477	0.0482092	0.0480693
1.914	0.0481515	0.0480733	0.0482345	0.0480949
1.915	0.04818	0.0480955	0.0482643	0.0481171
1.916	0.0482051	0.0481172	0.0482891	0.0481388
1.917	0.0482319	0.04814	0.0483182	0.0481616
1.918	0.0482614	0.0481644	0.0483443	0.048186
1.919	0.048291	0.0481926	0.0483703	0.0482142
1.92	0.0483108	0.0482126	0.0483924	0.0482342
1.921	0.0483339	0.0482343	0.0484144	0.0482559
1.922	0.048356	0.0482581	0.0484391	0.0482797
1.923	0.0483784	0.0482851	0.0484618	0.0483067
1.924	0.0484053	0.0483121	0.0484881	0.0483337
1.925	0.048428	0.048347	0.0485112	0.0483686
1.926	0.0484498	0.0483775	0.0485321	0.0483991
1.927	0.0484775	0.048406	0.0485585	0.0484276
1.928	0.0485035	0.0484296	0.0485839	0.0484512
1.929	0.0485261	0.0484497	0.0486087	0.0484713
1.93	0.0485482	0.0484711	0.0486296	0.0484927
1.931	0.0485769	0.0485018	0.0486583	0.0485234
1.932	0.0485974	0.0485256	0.0486801	0.0485472
1.933	0.0486229	0.048554	0.0487046	0.0485756
1.934	0.0486488	0.0485833	0.0487334	0.0486049
1.935	0.0486729	0.0486151	0.048756	0.0486368
1.936	0.0486921	0.0486389	0.0487745	0.0486606
1.937	0.0487118	0.0486638	0.0487982	0.0486855
1.938	0.0487347	0.0486881	0.0488189	0.0487098
1.939	0.0487625	0.0487129	0.0488455	0.0487346
1.94	0.0487818	0.0487344	0.0488637	0.0487561
1.941	0.0488132	0.0487637	0.0488902	0.0487854
1.942	0.0488396	0.0487889	0.0489189	0.0488106
1.943	0.0488629	0.0488183	0.0489426	0.04884
1.944	0.0488872	0.0488445	0.0489656	0.0488662
1.945	0.0489136	0.0488654	0.0489947	0.0488871
1.946	0.0489376	0.0488922	0.0490191	0.0489139
1.947	0.0489645	0.0489167	0.0490447	0.0489384
1.948	0.0489866	0.0489421	0.0490689	0.0489638
1.949	0.0490101	0.0489705	0.0490914	0.0489922
1.95	0.0490449	0.0489927	0.0491259	0.0490144
1.951	0.0490729	0.0490198	0.0491539	0.0490415
1.952	0.0490947	0.0490488	0.0491724	0.0490705
1.953	0.0491147	0.049079	0.0491923	0.0491007
1.954	0.0491439	0.0490979	0.0492206	0.0491195
1.955	0.0491682	0.0491239	0.0492465	0.0491455
1.956	0.0491894	0.0491482	0.0492677	0.0491698
1.957	0.0492157	0.0491741	0.0492963	0.0491957
1.958	0.0492414	0.0492024	0.049322	0.049224
[truncated: 6,518 more rows]

## Sheet: Fig.13
hk [m]	the average value of capacity
[truncated: 8 more rows]

[truncated: 2 more sheets: Fig.14, Fig.15]
